# Supplementary material for: Using synthetic bacterial enhancers to reveal a looping-based mechanism for quenching-like repression
Source: Nat Commun. 2016 Feb 2;7:10407. doi: 10.1038/ncomms10407 (PMC4740811; doi:10.1038/ncomms10407)
Supplement: Supplementary Data 1 — includes all the DNA cassettes sequences used in the manuscript along with their GC content. [file ncomms10407-s2.xlsx]

## Sheet: sequences
sequences
Name	GC%	sequence
G1	50.8	TTTCCTGATAGGCAGGTAAACCGAGAACTCGGTATGCCCTGGCCAACTGGTAAATTCAATTTTGCCTGAATGCTGATCAATCAAATTACGAGCGATGGATAAGCCAAGCCCGGTGCCACCTTCGCCAAGCTTAATTGTGAGCGCTCACAATTAAAAAAGATAAAGCGAAATCTGTGCCAACTTTTAAATTGCCCCTAAAAGGCGTTATCATGGGGACGTTCCTCGAAAAGGGGCTAGAATCTCCGCGCGCTGCGCGCGGATCGCCTGCACGGAGCTGGGTCCGGCCAGACTCGAGCTTTGCGCCACCGTGAGGTCGCTAGCATGTGCAGATCTGCACATTAGGCTAGCGTCGAAGACAATGTTGCACCAATATAGTGCTTCAATGGAAACATTAAGCAC…
G2	50.8	TTTCCTGATAGGCAGGTAAACCGAGAACTCGGTATGCCCTGGCCAACTGGTAAATTCAATTTTGCCTGAATGCTGATCAATCAAATTACGAGCGATGGATAAGCCAAGCCCGGTGCCACCTTCGCCAAGCTTAATTGTGAGCGCTCACAATTAAAAAAGATAAAGCGAAATCTGTGCCAACTTTTAAATTGCCCCTAAAAGGCGTTATCATGGGGACGTTCCTCGAAAAGGGGCTAGAATCTCCGCGCGCTGCGCGCGGATCGCCTGCACGGAGCTGGGTCCGGCCAGACTCGAGCTTTGCGCCACCGTGAGGCTAGCATGTGCAGATCTGCACATGTCTAGGCTAGCGTCGAAGACAATGTTGCACCAATATAGTGCTTCAATGGAAACATTAAGCAC…
G3	50.8	TTTCCTGATAGGCAGGTAAACCGAGAACTCGGTATGCCCTGGCCAACTGGTAAATTCAATTTTGCCTGAATGCTGATCAATCAAATTACGAGCGATGGATAAGCCAAGCCCGGTGCCACCTTCGCCAAGCTTAATTGTGAGCGCTCACAATTAAAAAAGATAAAGCGAAATCTGTGCCAACTTTTAAATTGCCCCTAAAAGGCGTTATCATGGGGACGTTCCTCGAAAAGGGGCTAGAATCTCCGCGCGCTGCGCGCGGATCGCCTGCACGGAGCTGGGTCCGGCCAGACTCGAGCTTTGCGCCACCGTGCTAGCATGTGCAGATCTGCACATGAGGTCTAGGCTAGCGTCGAAGACAATGTTGCACCAATATAGTGCTTCAATGGAAACATTAAGCAC…
G4	50.8	TTTCCTGATAGGCAGGTAAACCGAGAACTCGGTATGCCCTGGCCAACTGGTAAATTCAATTTTGCCTGAATGCTGATCAATCAAATTACGAGCGATGGATAAGCCAAGCCCGGTGCCACCTTCGCCAAGCTTAATTGTGAGCGCTCACAATTAAAAAAGATAAAGCGAAATCTGTGCCAACTTTTAAATTGCCCCTAAAAGGCGTTATCATGGGGACGTTCCTCGAAAAGGGGCTAGAATCTCCGCGCGCTGCGCGCGGATCGCCTGCACGGAGCTGGGTCCGGCCAGACTCGAGCTTTGCGCCACGCTAGCATGTGCAGATCTGCACATCGTGAGGTCTAGGCTAGCGTCGAAGACAATGTTGCACCAATATAGTGCTTCAATGGAAACATTAAGCAC…
G5	50.8	TTTCCTGATAGGCAGGTAAACCGAGAACTCGGTATGCCCTGGCCAACTGGTAAATTCAATTTTGCCTGAATGCTGATCAATCAAATTACGAGCGATGGATAAGCCAAGCCCGGTGCCACCTTCGCCAAGCTTAATTGTGAGCGCTCACAATTAAAAAAGATAAAGCGAAATCTGTGCCAACTTTTAAATTGCCCCTAAAAGGCGTTATCATGGGGACGTTCCTCGAAAAGGGGCTAGAATCTCCGCGCGCTGCGCGCGGATCGCCTGCACGGAGCTGGGTCCGGCCAGACTCGAGCTTTGCGCGCTAGCATGTGCAGATCTGCACATCACCGTGAGGTCTAGGCTAGCGTCGAAGACAATGTTGCACCAATATAGTGCTTCAATGGAAACATTAAGCAC…
G6	50.8	TTTCCTGATAGGCAGGTAAACCGAGAACTCGGTATGCCCTGGCCAACTGGTAAATTCAATTTTGCCTGAATGCTGATCAATCAAATTACGAGCGATGGATAAGCCAAGCCCGGTGCCACCTTCGCCAAGCTTAATTGTGAGCGCTCACAATTAAAAAAGATAAAGCGAAATCTGTGCCAACTTTTAAATTGCCCCTAAAAGGCGTTATCATGGGGACGTTCCTCGAAAAGGGGCTAGAATCTCCGCGCGCTGCGCGCGGATCGCCTGCACGGAGCTGGGTCCGGCCAGACTCGAGCTTTGGCTAGCATGTGCAGATCTGCACATCGCCACCGTGAGGTCTAGGCTAGCGTCGAAGACAATGTTGCACCAATATAGTGCTTCAATGGAAACATTAAGCAC…
G7	50.8	TTTCCTGATAGGCAGGTAAACCGAGAACTCGGTATGCCCTGGCCAACTGGTAAATTCAATTTTGCCTGAATGCTGATCAATCAAATTACGAGCGATGGATAAGCCAAGCCCGGTGCCACCTTCGCCAAGCTTAATTGTGAGCGCTCACAATTAAAAAAGATAAAGCGAAATCTGTGCCAACTTTTAAATTGCCCCTAAAAGGCGTTATCATGGGGACGTTCCTCGAAAAGGGGCTAGAATCTCCGCGCGCTGCGCGCGGATCGCCTGCACGGAGCTGGGTCCGGCCAGACTCGAGCTGCTAGCATGTGCAGATCTGCACATTTGCGCCACCGTGAGGTCTAGGCTAGCGTCGAAGACAATGTTGCACCAATATAGTGCTTCAATGGAAACATTAAGCAC…
G8	50.8	TTTCCTGATAGGCAGGTAAACCGAGAACTCGGTATGCCCTGGCCAACTGGTAAATTCAATTTTGCCTGAATGCTGATCAATCAAATTACGAGCGATGGATAAGCCAAGCCCGGTGCCACCTTCGCCAAGCTTAATTGTGAGCGCTCACAATTAAAAAAGATAAAGCGAAATCTGTGCCAACTTTTAAATTGCCCCTAAAAGGCGTTATCATGGGGACGTTCCTCGAAAAGGGGCTAGAATCTCCGCGCGCTGCGCGCGGATCGCCTGCACGGAGCTGGGTCCGGCCAGACTCGAGCTAGCATGTGCAGATCTGCACATGCTTTGCGCCACCGTGAGGTCTAGGCTAGCGTCGAAGACAATGTTGCACCAATATAGTGCTTCAATGGAAACATTAAGCAC…
G9	50.8	TTTCCTGATAGGCAGGTAAACCGAGAACTCGGTATGCCCTGGCCAACTGGTAAATTCAATTTTGCCTGAATGCTGATCAATCAAATTACGAGCGATGGATAAGCCAAGCCCGGTGCCACCTTCGCCAAGCTTAATTGTGAGCGCTCACAATTAAAAAAGATAAAGCGAAATCTGTGCCAACTTTTAAATTGCCCCTAAAAGGCGTTATCATGGGGACGTTCCTCGAAAAGGGGCTAGAATCTCCGCGCGCTGCGCGCGGATCGCCTGCACGGAGCTGGGTCCGGCCAGACTGCTAGCATGTGCAGATCTGCACATCGAGCTTTGCGCCACCGTGAGGTCTAGGCTAGCGTCGAAGACAATGTTGCACCAATATAGTGCTTCAATGGAAACATTAAGCAC…
G51	50.8	TTTCCTGATAGGCAGGTAAACCGAGAACTCGGTATGCCCTGGCCAACTGGTAAATTCAATTTTGCCTGAATGCTGATCAATCAAATTACGAGCGATGGATAAGCCAAGCCCGGTGCCACCTTCGCCAAGCTTAATTGTGAGCGCTCACAATTAAAAAAGATAAAGCGAAATCTGTGCCAACTTTTAAATTGCCCCTAAAAGGCGTTATCATGGGGACGTTCCTCGAAAAGGGGCTAGAATCTCCGCGCGCTGCGCGCGGATCGCCTGCACGGAGCTGGGTCCGGCCAGGCTAGCATGTGCAGATCTGCACATACTCGAGCTTTGCGCCACCGTGAGGTCTAGGCTAGCGTCGAAGACAATGTTGCACCAATATAGTGCTTCAATGGAAACATTAAGCAC…
G52	50.8	TTTCCTGATAGGCAGGTAAACCGAGAACTCGGTATGCCCTGGCCAACTGGTAAATTCAATTTTGCCTGAATGCTGATCAATCAAATTACGAGCGATGGATAAGCCAAGCCCGGTGCCACCTTCGCCAAGCTTAATTGTGAGCGCTCACAATTAAAAAAGATAAAGCGAAATCTGTGCCAACTTTTAAATTGCCCCTAAAAGGCGTTATCATGGGGACGTTCCTCGAAAAGGGGCTAGAATCTCCGCGCGCTGCGCGCGGATCGCCTGCACGGAGCTGGGTCCGGCGCTAGCATGTGCAGATCTGCACATCAGACTCGAGCTTTGCGCCACCGTGAGGTCTAGGCTAGCGTCGAAGACAATGTTGCACCAATATAGTGCTTCAATGGAAACATTAAGCAC…
G53	50.8	TTTCCTGATAGGCAGGTAAACCGAGAACTCGGTATGCCCTGGCCAACTGGTAAATTCAATTTTGCCTGAATGCTGATCAATCAAATTACGAGCGATGGATAAGCCAAGCCCGGTGCCACCTTCGCCAAGCTTAATTGTGAGCGCTCACAATTAAAAAAGATAAAGCGAAATCTGTGCCAACTTTTAAATTGCCCCTAAAAGGCGTTATCATGGGGACGTTCCTCGAAAAGGGGCTAGAATCTCCGCGCGCTGCGCGCGGATCGCCTGCACGGAGCTGGGTCCGCTAGCATGTGCAGATCTGCACATGGCCAGACTCGAGCTTTGCGCCACCGTGAGGTCTAGGCTAGCGTCGAAGACAATGTTGCACCAATATAGTGCTTCAATGGAAACATTAAGCAC…
G54	50.8	TTTCCTGATAGGCAGGTAAACCGAGAACTCGGTATGCCCTGGCCAACTGGTAAATTCAATTTTGCCTGAATGCTGATCAATCAAATTACGAGCGATGGATAAGCCAAGCCCGGTGCCACCTTCGCCAAGCTTAATTGTGAGCGCTCACAATTAAAAAAGATAAAGCGAAATCTGTGCCAACTTTTAAATTGCCCCTAAAAGGCGTTATCATGGGGACGTTCCTCGAAAAGGGGCTAGAATCTCCGCGCGCTGCGCGCGGATCGCCTGCACGGAGCTGGGGCTAGCATGTGCAGATCTGCACATTCCGGCCAGACTCGAGCTTTGCGCCACCGTGAGGTCTAGGCTAGCGTCGAAGACAATGTTGCACCAATATAGTGCTTCAATGGAAACATTAAGCAC…
G55	50.8	TTTCCTGATAGGCAGGTAAACCGAGAACTCGGTATGCCCTGGCCAACTGGTAAATTCAATTTTGCCTGAATGCTGATCAATCAAATTACGAGCGATGGATAAGCCAAGCCCGGTGCCACCTTCGCCAAGCTTAATTGTGAGCGCTCACAATTAAAAAAGATAAAGCGAAATCTGTGCCAACTTTTAAATTGCCCCTAAAAGGCGTTATCATGGGGACGTTCCTCGAAAAGGGGCTAGAATCTCCGCGCGCTGCGCGCGGATCGCCTGCACGGAGCTGCTAGCATGTGCAGATCTGCACATGGGTCCGGCCAGACTCGAGCTTTGCGCCACCGTGAGGTCTAGGCTAGCGTCGAAGACAATGTTGCACCAATATAGTGCTTCAATGGAAACATTAAGCAC…
G56	50.8	TTTCCTGATAGGCAGGTAAACCGAGAACTCGGTATGCCCTGGCCAACTGGTAAATTCAATTTTGCCTGAATGCTGATCAATCAAATTACGAGCGATGGATAAGCCAAGCCCGGTGCCACCTTCGCCAAGCTTAATTGTGAGCGCTCACAATTAAAAAAGATAAAGCGAAATCTGTGCCAACTTTTAAATTGCCCCTAAAAGGCGTTATCATGGGGACGTTCCTCGAAAAGGGGCTAGAATCTCCGCGCGCTGCGCGCGGATCGCCTGCACGGAGCTAGCATGTGCAGATCTGCACATGCTGGGTCCGGCCAGACTCGAGCTTTGCGCCACCGTGAGGTCTAGGCTAGCGTCGAAGACAATGTTGCACCAATATAGTGCTTCAATGGAAACATTAAGCAC…
G57	50.8	TTTCCTGATAGGCAGGTAAACCGAGAACTCGGTATGCCCTGGCCAACTGGTAAATTCAATTTTGCCTGAATGCTGATCAATCAAATTACGAGCGATGGATAAGCCAAGCCCGGTGCCACCTTCGCCAAGCTTAATTGTGAGCGCTCACAATTAAAAAAGATAAAGCGAAATCTGTGCCAACTTTTAAATTGCCCCTAAAAGGCGTTATCATGGGGACGTTCCTCGAAAAGGGGCTAGAATCTCCGCGCGCTGCGCGCGGATCGCCTGCACGCTAGCATGTGCAGATCTGCACATGGAGCTGGGTCCGGCCAGACTCGAGCTTTGCGCCACCGTGAGGTCTAGGCTAGCGTCGAAGACAATGTTGCACCAATATAGTGCTTCAATGGAAACATTAAGCAC…
G58	50.8	TTTCCTGATAGGCAGGTAAACCGAGAACTCGGTATGCCCTGGCCAACTGGTAAATTCAATTTTGCCTGAATGCTGATCAATCAAATTACGAGCGATGGATAAGCCAAGCCCGGTGCCACCTTCGCCAAGCTTAATTGTGAGCGCTCACAATTAAAAAAGATAAAGCGAAATCTGTGCCAACTTTTAAATTGCCCCTAAAAGGCGTTATCATGGGGACGTTCCTCGAAAAGGGGCTAGAATCTCCGCGCGCTGCGCGCGGATCGCCTGGCTAGCATGTGCAGATCTGCACATCACGGAGCTGGGTCCGGCCAGACTCGAGCTTTGCGCCACCGTGAGGTCTAGGCTAGCGTCGAAGACAATGTTGCACCAATATAGTGCTTCAATGGAAACATTAAGCAC…
G59	50.8	TTTCCTGATAGGCAGGTAAACCGAGAACTCGGTATGCCCTGGCCAACTGGTAAATTCAATTTTGCCTGAATGCTGATCAATCAAATTACGAGCGATGGATAAGCCAAGCCCGGTGCCACCTTCGCCAAGCTTAATTGTGAGCGCTCACAATTAAAAAAGATAAAGCGAAATCTGTGCCAACTTTTAAATTGCCCCTAAAAGGCGTTATCATGGGGACGTTCCTCGAAAAGGGGCTAGAATCTCCGCGCGCTGCGCGCGGATCGCGCTAGCATGTGCAGATCTGCACATCTGCACGGAGCTGGGTCCGGCCAGACTCGAGCTTTGCGCCACCGTGAGGTCTAGGCTAGCGTCGAAGACAATGTTGCACCAATATAGTGCTTCAATGGAAACATTAAGCAC…
60e	50.8	TTTCCTGATAGGCAGGTAAACCGAGAACTCGGTATGCCCTGGCCAACTGGTAAATTCAATTTTGCCTGAATGCTGATCAATCAAATTACGAGCGATGGATAAGCCAAGCCCGGTGCCACCTTCGCCAAGCTTAATTGTGAGCGCTCACAATTAAAAAAGATAAAGCGAAATCTGTGCCAACTTTTAAATTGCCCCTAAAAGGCGTTATCATGGGGACGTTCCTCGAAAAGGGGCTAGAATCTCCGCGCGCTGCGCGCGGATCGCGCTATGTGCAGATCTGCACATAGCCTGCACGGAGCTGGGTCCGGCCAGACTCGAGCTTTGCGCCACCGTGAGGTCTAGGCTAGCGTCGAAGACAATGTTGCACCAATATAGTGCTTCAATGGAAACATTAAGCAC…
G83	50.8	TTTCCTGATAGGCAGGTAAACCGAGAACTCGGTATGCCCTGGCCAACTGGTAAATTCAATTTTGCCTGAATGCTGATCAATCAAATTACGAGCGATGGATAAGCCAAGCCCGGTGCCACCTTCGCCAAGCTTAATTGTGAGCGCTCACAATTAAAAAAGATAAAGCGAAATCTGTGCCAACTTTTAAATTGCCCCTAAAAGGCGTTATCATGGGGACGTTCCTCGAAAAGGGGCTAGAATCTCCGCGCGCTGCGCGCGGATCGCATGTGCAGATCTGCACATGCTAGCCTGCACGGAGCTGGGTCCGGCCAGACTCGAGCTTTGCGCCACCGTGAGGTCTAGGCTAGCGTCGAAGACAATGTTGCACCAATATAGTGCTTCAATGGAAACATTAAGCAC…
G84	50.8	TTTCCTGATAGGCAGGTAAACCGAGAACTCGGTATGCCCTGGCCAACTGGTAAATTCAATTTTGCCTGAATGCTGATCAATCAAATTACGAGCGATGGATAAGCCAAGCCCGGTGCCACCTTCGCCAAGCTTAATTGTGAGCGCTCACAATTAAAAAAGATAAAGCGAAATCTGTGCCAACTTTTAAATTGCCCCTAAAAGGCGTTATCATGGGGACGTTCCTCGAAAAGGGGCTAGAATCTCCGCGCGCTGCGCGCGGATATGTGCAGATCTGCACATCGCGCTAGCCTGCACGGAGCTGGGTCCGGCCAGACTCGAGCTTTGCGCCACCGTGAGGTCTAGGCTAGCGTCGAAGACAATGTTGCACCAATATAGTGCTTCAATGGAAACATTAAGCAC…
G85	50.8	TTTCCTGATAGGCAGGTAAACCGAGAACTCGGTATGCCCTGGCCAACTGGTAAATTCAATTTTGCCTGAATGCTGATCAATCAAATTACGAGCGATGGATAAGCCAAGCCCGGTGCCACCTTCGCCAAGCTTAATTGTGAGCGCTCACAATTAAAAAAGATAAAGCGAAATCTGTGCCAACTTTTAAATTGCCCCTAAAAGGCGTTATCATGGGGACGTTCCTCGAAAAGGGGCTAGAATCTCCGCGCGCTGCGCGCGATGTGCAGATCTGCACATGATCGCGCTAGCCTGCACGGAGCTGGGTCCGGCCAGACTCGAGCTTTGCGCCACCGTGAGGTCTAGGCTAGCGTCGAAGACAATGTTGCACCAATATAGTGCTTCAATGGAAACATTAAGCAC…
64e	50.5976	TTTCCTGATAGGCAGGTAAACCGAGAACTCGGTATGCCCTGGCCAACTGGTAAATTCAATTTTGCCTGAATGCTGATCAATCAAATTACGAGCGATGGATAAGCCAAGCCCGGTGCCACCTTCGCCAAGCTTAATTGTGAGCGCTCACAATTAAAAAAGATAAAGCGAAATCTGTGCCAACTTTTAAATTGCCCCTAAAAGGCGTTATCATGGGGACGTTCCTCGAAAAGGGGCTAGAATCTCCGCGCGCTGCGCATGTGCAGATCTGCACATGCGGATCGCGCTAGCCTGCACGGAGCTGGGTCCGGCCAGACTCGAGCTTTGCGCCACCGTGAGGTCTAGGCTAGCGTCGAAGACAATGTTGCACCAATATAGTGCTTCAATGGAAACATTAAGCAC…
G86	50.8	TTTCCTGATAGGCAGGTAAACCGAGAACTCGGTATGCCCTGGCCAACTGGTAAATTCAATTTTGCCTGAATGCTGATCAATCAAATTACGAGCGATGGATAAGCCAAGCCCGGTGCCACCTTCGCCAAGCTTAATTGTGAGCGCTCACAATTAAAAAAGATAAAGCGAAATCTGTGCCAACTTTTAAATTGCCCCTAAAAGGCGTTATCATGGGGACGTTCCTCGAAAAGGGGCTAGAATCTCCGCGCGCTGATGTGCAGATCTGCACATCGCGCGGATCGCGCTAGCCTGCACGGAGCTGGGTCCGGCCAGACTCGAGCTTTGCGCCACCGTGAGGTCTAGGCTAGCGTCGAAGACAATGTTGCACCAATATAGTGCTTCAATGGAAACATTAAGCAC…
G87	50.8	TTTCCTGATAGGCAGGTAAACCGAGAACTCGGTATGCCCTGGCCAACTGGTAAATTCAATTTTGCCTGAATGCTGATCAATCAAATTACGAGCGATGGATAAGCCAAGCCCGGTGCCACCTTCGCCAAGCTTAATTGTGAGCGCTCACAATTAAAAAAGATAAAGCGAAATCTGTGCCAACTTTTAAATTGCCCCTAAAAGGCGTTATCATGGGGACGTTCCTCGAAAAGGGGCTAGAATCTCCGCGCGATGTGCAGATCTGCACATCTGCGCGCGGATCGCGCTAGCCTGCACGGAGCTGGGTCCGGCCAGACTCGAGCTTTGCGCCACCGTGAGGTCTAGGCTAGCGTCGAAGACAATGTTGCACCAATATAGTGCTTCAATGGAAACATTAAGCAC…
G88	50.8	TTTCCTGATAGGCAGGTAAACCGAGAACTCGGTATGCCCTGGCCAACTGGTAAATTCAATTTTGCCTGAATGCTGATCAATCAAATTACGAGCGATGGATAAGCCAAGCCCGGTGCCACCTTCGCCAAGCTTAATTGTGAGCGCTCACAATTAAAAAAGATAAAGCGAAATCTGTGCCAACTTTTAAATTGCCCCTAAAAGGCGTTATCATGGGGACGTTCCTCGAAAAGGGGCTAGAATCTCCGCATGTGCAGATCTGCACATGCGCTGCGCGCGGATCGCGCTAGCCTGCACGGAGCTGGGTCCGGCCAGACTCGAGCTTTGCGCCACCGTGAGGTCTAGGCTAGCGTCGAAGACAATGTTGCACCAATATAGTGCTTCAATGGAAACATTAAGCAC…
G89	50.8	TTTCCTGATAGGCAGGTAAACCGAGAACTCGGTATGCCCTGGCCAACTGGTAAATTCAATTTTGCCTGAATGCTGATCAATCAAATTACGAGCGATGGATAAGCCAAGCCCGGTGCCACCTTCGCCAAGCTTAATTGTGAGCGCTCACAATTAAAAAAGATAAAGCGAAATCTGTGCCAACTTTTAAATTGCCCCTAAAAGGCGTTATCATGGGGACGTTCCTCGAAAAGGGGCTAGAATCTCATGTGCAGATCTGCACATCGCGCGCTGCGCGCGGATCGCGCTAGCCTGCACGGAGCTGGGTCCGGCCAGACTCGAGCTTTGCGCCACCGTGAGGTCTAGGCTAGCGTCGAAGACAATGTTGCACCAATATAGTGCTTCAATGGAAACATTAAGCAC…
G90	50.8	TTTCCTGATAGGCAGGTAAACCGAGAACTCGGTATGCCCTGGCCAACTGGTAAATTCAATTTTGCCTGAATGCTGATCAATCAAATTACGAGCGATGGATAAGCCAAGCCCGGTGCCACCTTCGCCAAGCTTAATTGTGAGCGCTCACAATTAAAAAAGATAAAGCGAAATCTGTGCCAACTTTTAAATTGCCCCTAAAAGGCGTTATCATGGGGACGTTCCTCGAAAAGGGGCTAGAATATGTGCAGATCTGCACATCTCCGCGCGCTGCGCGCGGATCGCGCTAGCCTGCACGGAGCTGGGTCCGGCCAGACTCGAGCTTTGCGCCACCGTGAGGTCTAGGCTAGCGTCGAAGACAATGTTGCACCAATATAGTGCTTCAATGGAAACATTAAGCAC…
G91	50.8	TTTCCTGATAGGCAGGTAAACCGAGAACTCGGTATGCCCTGGCCAACTGGTAAATTCAATTTTGCCTGAATGCTGATCAATCAAATTACGAGCGATGGATAAGCCAAGCCCGGTGCCACCTTCGCCAAGCTTAATTGTGAGCGCTCACAATTAAAAAAGATAAAGCGAAATCTGTGCCAACTTTTAAATTGCCCCTAAAAGGCGTTATCATGGGGACGTTCCTCGAAAAGGGGCTAGATGTGCAGATCTGCACATAATCTCCGCGCGCTGCGCGCGGATCGCGCTAGCCTGCACGGAGCTGGGTCCGGCCAGACTCGAGCTTTGCGCCACCGTGAGGTCTAGGCTAGCGTCGAAGACAATGTTGCACCAATATAGTGCTTCAATGGAAACATTAAGCAC…
G92	50.8	TTTCCTGATAGGCAGGTAAACCGAGAACTCGGTATGCCCTGGCCAACTGGTAAATTCAATTTTGCCTGAATGCTGATCAATCAAATTACGAGCGATGGATAAGCCAAGCCCGGTGCCACCTTCGCCAAGCTTAATTGTGAGCGCTCACAATTAAAAAAGATAAAGCGAAATCTGTGCCAACTTTTAAATTGCCCCTAAAAGGCGTTATCATGGGGACGTTCCTCGAAAAGGGGCATGTGCAGATCTGCACATTAGAATCTCCGCGCGCTGCGCGCGGATCGCGCTAGCCTGCACGGAGCTGGGTCCGGCCAGACTCGAGCTTTGCGCCACCGTGAGGTCTAGGCTAGCGTCGAAGACAATGTTGCACCAATATAGTGCTTCAATGGAAACATTAAGCAC…
Gen14	50.6	ggcaggtaaaccgagaactcggtatgccctggccaactggtaaattcaattttgcctgaatgctgatcaatcaaattacgagcgatggataagccaagcccggtgccaccttcgccaagcttaattgtgagcgctcacaattaaaaaagataaagcgaaatctgtgccaacttttaaattgccccATGTGCAGATCTGCACATCCAGAACGTGCAGATCTGCACGTtaaaaggcgttatcatggggacgttcctcgaaaaggggctagaatctccgcgcgctgcgcgcggatcgcctgcacggagctgggtccggccagactcgagctttgcgccaccgtgaggtctaggctagcgtcgaagacaatgttgcaccaatatagtgcttcaatggaaacat…
Gen15	50.6	ggcaggtaaaccgagaactcggtatgccctggccaactggtaaattcaattttgcctgaatgctgatcaatcaaattacgagcgatggataagccaagcccggtgccaccttcgccaagcttaattgtgagcgctcacaattaaaaaagataaagcgaaatctgtgccaacttttaaattgcccctaaATGTGCAGATCTGCACATCCAGAACGTGCAGATCTGCACGTaaggcgttatcatggggacgttcctcgaaaaggggctagaatctccgcgcgctgcgcgcggatcgcctgcacggagctgggtccggccagactcgagctttgcgccaccgtgaggtctaggctagcgtcgaagacaatgttgcaccaatatagtgcttcaatggaaacat…
Gen16	50.6	ggcaggtaaaccgagaactcggtatgccctggccaactggtaaattcaattttgcctgaatgctgatcaatcaaattacgagcgatggataagccaagcccggtgccaccttcgccaagcttaattgtgagcgctcacaattaaaaaagataaagcgaaatctgtgccaacttttaaattgcccctaaaagATGTGCAGATCTGCACATCCAGAACGTGCAGATCTGCACGTgcgttatcatggggacgttcctcgaaaaggggctagaatctccgcgcgctgcgcgcggatcgcctgcacggagctgggtccggccagactcgagctttgcgccaccgtgaggtctaggctagcgtcgaagacaatgttgcaccaatatagtgcttcaatggaaacat…
Gen17	50.6	ggcaggtaaaccgagaactcggtatgccctggccaactggtaaattcaattttgcctgaatgctgatcaatcaaattacgagcgatggataagccaagcccggtgccaccttcgccaagcttaattgtgagcgctcacaattaaaaaagataaagcgaaatctgtgccaacttttaaattgcccctaaaaggcgATGTGCAGATCTGCACATCCAGAACGTGCAGATCTGCACGTttatcatggggacgttcctcgaaaaggggctagaatctccgcgcgctgcgcgcggatcgcctgcacggagctgggtccggccagactcgagctttgcgccaccgtgaggtctaggctagcgtcgaagacaatgttgcaccaatatagtgcttcaatggaaacat…
Gen18	50.6	ggcaggtaaaccgagaactcggtatgccctggccaactggtaaattcaattttgcctgaatgctgatcaatcaaattacgagcgatggataagccaagcccggtgccaccttcgccaagcttaattgtgagcgctcacaattaaaaaagataaagcgaaatctgtgccaacttttaaattgcccctaaaaggcgttaATGTGCAGATCTGCACATCCAGAACGTGCAGATCTGCACGTtcatggggacgttcctcgaaaaggggctagaatctccgcgcgctgcgcgcggatcgcctgcacggagctgggtccggccagactcgagctttgcgccaccgtgaggtctaggctagcgtcgaagacaatgttgcaccaatatagtgcttcaatggaaacat…
Gen19	50.6	ggcaggtaaaccgagaactcggtatgccctggccaactggtaaattcaattttgcctgaatgctgatcaatcaaattacgagcgatggataagccaagcccggtgccaccttcgccaagcttaattgtgagcgctcacaattaaaaaagataaagcgaaatctgtgccaacttttaaattgcccctaaaaggcgttatcaATGTGCAGATCTGCACATCCAGAACGTGCAGATCTGCACGTtggggacgttcctcgaaaaggggctagaatctccgcgcgctgcgcgcggatcgcctgcacggagctgggtccggccagactcgagctttgcgccaccgtgaggtctaggctagcgtcgaagacaatgttgcaccaatatagtgcttcaatggaaacat…
Gen20	50.6	ggcaggtaaaccgagaactcggtatgccctggccaactggtaaattcaattttgcctgaatgctgatcaatcaaattacgagcgatggataagccaagcccggtgccaccttcgccaagcttaattgtgagcgctcacaattaaaaaagataaagcgaaatctgtgccaacttttaaattgcccctaaaaggcgttatcatggATGTGCAGATCTGCACATCCAGAACGTGCAGATCTGCACGTggacgttcctcgaaaaggggctagaatctccgcgcgctgcgcgcggatcgcctgcacggagctgggtccggccagactcgagctttgcgccaccgtgaggtctaggctagcgtcgaagacaatgttgcaccaatatagtgcttcaatggaaacat…
Gen21	50.6	ggcaggtaaaccgagaactcggtatgccctggccaactggtaaattcaattttgcctgaatgctgatcaatcaaattacgagcgatggataagccaagcccggtgccaccttcgccaagcttaattgtgagcgctcacaattaaaaaagataaagcgaaatctgtgccaacttttaaattgcccctaaaaggcgttatcatggggaATGTGCAGATCTGCACATCCAGAACGTGCAGATCTGCACGTcgttcctcgaaaaggggctagaatctccgcgcgctgcgcgcggatcgcctgcacggagctgggtccggccagactcgagctttgcgccaccgtgaggtctaggctagcgtcgaagacaatgttgcaccaatatagtgcttcaatggaaacat…
Gen22	50.6	ggcaggtaaaccgagaactcggtatgccctggccaactggtaaattcaattttgcctgaatgctgatcaatcaaattacgagcgatggataagccaagcccggtgccaccttcgccaagcttaattgtgagcgctcacaattaaaaaagataaagcgaaatctgtgccaacttttaaattgcccctaaaaggcgttatcatggggacgtATGTGCAGATCTGCACATCCAGAACGTGCAGATCTGCACGTtcctcgaaaaggggctagaatctccgcgcgctgcgcgcggatcgcctgcacggagctgggtccggccagactcgagctttgcgccaccgtgaggtctaggctagcgtcgaagacaatgttgcaccaatatagtgcttcaatggaaacat…
Gen23	50.6	ggcaggtaaaccgagaactcggtatgccctggccaactggtaaattcaattttgcctgaatgctgatcaatcaaattacgagcgatggataagccaagcccggtgccaccttcgccaagcttaattgtgagcgctcacaattaaaaaagataaagcgaaatctgtgccaacttttaaattgcccctaaaaggcgttatcatggggacgttccATGTGCAGATCTGCACATCCAGAACGTGCAGATCTGCACGTtcgaaaaggggctagaatctccgcgcgctgcgcgcggatcgcctgcacggagctgggtccggccagactcgagctttgcgccaccgtgaggtctaggctagcgtcgaagacaatgttgcaccaatatagtgcttcaatggaaacat…
Gen24	50.6	ggcaggtaaaccgagaactcggtatgccctggccaactggtaaattcaattttgcctgaatgctgatcaatcaaattacgagcgatggataagccaagcccggtgccaccttcgccaagcttaattgtgagcgctcacaattaaaaaagataaagcgaaatctgtgccaacttttaaattgcccctaaaaggcgttatcatggggacgttcctcgATGTGCAGATCTGCACATCCAGAACGTGCAGATCTGCACGTaaaaggggctagaatctccgcgcgctgcgcgcggatcgcctgcacggagctgggtccggccagactcgagctttgcgccaccgtgaggtctaggctagcgtcgaagacaatgttgcaccaatatagtgcttcaatggaaacat…
Gen25	50.6	ggcaggtaaaccgagaactcggtatgccctggccaactggtaaattcaattttgcctgaatgctgatcaatcaaattacgagcgatggataagccaagcccggtgccaccttcgccaagcttaattgtgagcgctcacaattaaaaaagataaagcgaaatctgtgccaacttttaaattgcccctaaaaggcgttatcatggggacgttcctcgaaaATGTGCAGATCTGCACATCCAGAACGTGCAGATCTGCACGTaggggctagaatctccgcgcgctgcgcgcggatcgcctgcacggagctgggtccggccagactcgagctttgcgccaccgtgaggtctaggctagcgtcgaagacaatgttgcaccaatatagtgcttcaatggaaacat…
Gen26	50.6	ggcaggtaaaccgagaactcggtatgccctggccaactggtaaattcaattttgcctgaatgctgatcaatcaaattacgagcgatggataagccaagcccggtgccaccttcgccaagcttaattgtgagcgctcacaattaaaaaagataaagcgaaatctgtgccaacttttaaattgcccctaaaaggcgttatcatggggacgttcctcgaaaaggATGTGCAGATCTGCACATCCAGAACGTGCAGATCTGCACGTggctagaatctccgcgcgctgcgcgcggatcgcctgcacggagctgggtccggccagactcgagctttgcgccaccgtgaggtctaggctagcgtcgaagacaatgttgcaccaatatagtgcttcaatggaaacat…
Gen27	50.6	ggcaggtaaaccgagaactcggtatgccctggccaactggtaaattcaattttgcctgaatgctgatcaatcaaattacgagcgatggataagccaagcccggtgccaccttcgccaagcttaattgtgagcgctcacaattaaaaaagataaagcgaaatctgtgccaacttttaaattgcccctaaaaggcgttatcatggggacgttcctcgaaaaggggcATGTGCAGATCTGCACATCCAGAACGTGCAGATCTGCACGTtagaatctccgcgcgctgcgcgcggatcgcctgcacggagctgggtccggccagactcgagctttgcgccaccgtgaggtctaggctagcgtcgaagacaatgttgcaccaatatagtgcttcaatggaaacat…
Gen28	50.6	ggcaggtaaaccgagaactcggtatgccctggccaactggtaaattcaattttgcctgaatgctgatcaatcaaattacgagcgatggataagccaagcccggtgccaccttcgccaagcttaattgtgagcgctcacaattaaaaaagataaagcgaaatctgtgccaacttttaaattgcccctaaaaggcgttatcatggggacgttcctcgaaaaggggctagATGTGCAGATCTGCACATCCAGAACGTGCAGATCTGCACGTaatctccgcgcgctgcgcgcggatcgcctgcacggagctgggtccggccagactcgagctttgcgccaccgtgaggtctaggctagcgtcgaagacaatgttgcaccaatatagtgcttcaatggaaacat…
Gen29	50.6	ggcaggtaaaccgagaactcggtatgccctggccaactggtaaattcaattttgcctgaatgctgatcaatcaaattacgagcgatggataagccaagcccggtgccaccttcgccaagcttaattgtgagcgctcacaattaaaaaagataaagcgaaatctgtgccaacttttaaattgcccctaaaaggcgttatcatggggacgttcctcgaaaaggggctagaatATGTGCAGATCTGCACATCCAGAACGTGCAGATCTGCACGTctccgcgcgctgcgcgcggatcgcctgcacggagctgggtccggccagactcgagctttgcgccaccgtgaggtctaggctagcgtcgaagacaatgttgcaccaatatagtgcttcaatggaaacat…
Gen30	50.6	ggcaggtaaaccgagaactcggtatgccctggccaactggtaaattcaattttgcctgaatgctgatcaatcaaattacgagcgatggataagccaagcccggtgccaccttcgccaagcttaattgtgagcgctcacaattaaaaaagataaagcgaaatctgtgccaacttttaaattgcccctaaaaggcgttatcatggggacgttcctcgaaaaggggctagaatctcATGTGCAGATCTGCACATCCAGAACGTGCAGATCTGCACGTcgcgcgctgcgcgcggatcgcctgcacggagctgggtccggccagactcgagctttgcgccaccgtgaggtctaggctagcgtcgaagacaatgttgcaccaatatagtgcttcaatggaaacat…
Gen31	50.6	ggcaggtaaaccgagaactcggtatgccctggccaactggtaaattcaattttgcctgaatgctgatcaatcaaattacgagcgatggataagccaagcccggtgccaccttcgccaagcttaattgtgagcgctcacaattaaaaaagataaagcgaaatctgtgccaacttttaaattgcccctaaaaggcgttatcatggggacgttcctcgaaaaggggctagaatctccgcATGTGCAGATCTGCACATCCAGAACGTGCAGATCTGCACGTgcgctgcgcgcggatcgcctgcacggagctgggtccggccagactcgagctttgcgccaccgtgaggtctaggctagcgtcgaagacaatgttgcaccaatatagtgcttcaatggaaacat…
Gen32	50.6	ggcaggtaaaccgagaactcggtatgccctggccaactggtaaattcaattttgcctgaatgctgatcaatcaaattacgagcgatggataagccaagcccggtgccaccttcgccaagcttaattgtgagcgctcacaattaaaaaagataaagcgaaatctgtgccaacttttaaattgcccctaaaaggcgttatcatggggacgttcctcgaaaaggggctagaatctccgcgcgATGTGCAGATCTGCACATCCAGAACGTGCAGATCTGCACGTctgcgcgcggatcgcctgcacggagctgggtccggccagactcgagctttgcgccaccgtgaggtctaggctagcgtcgaagacaatgttgcaccaatatagtgcttcaatggaaacat…
Gen33	50.6	ggcaggtaaaccgagaactcggtatgccctggccaactggtaaattcaattttgcctgaatgctgatcaatcaaattacgagcgatggataagccaagcccggtgccaccttcgccaagcttaattgtgagcgctcacaattaaaaaagataaagcgaaatctgtgccaacttttaaattgcccctaaaaggcgttatcatggggacgttcctcgaaaaggggctagaatctccgcgcgctgATGTGCAGATCTGCACATCCAGAACGTGCAGATCTGCACGTcgcgcggatcgcctgcacggagctgggtccggccagactcgagctttgcgccaccgtgaggtctaggctagcgtcgaagacaatgttgcaccaatatagtgcttcaatggaaacat…
Gen34	50.6	ggcaggtaaaccgagaactcggtatgccctggccaactggtaaattcaattttgcctgaatgctgatcaatcaaattacgagcgatggataagccaagcccggtgccaccttcgccaagcttaattgtgagcgctcacaattaaaaaagataaagcgaaatctgtgccaacttttaaattgcccctaaaaggcgttatcatggggacgttcctcgaaaaggggctagaatctccgcgcgctgcgcATGTGCAGATCTGCACATCCAGAACGTGCAGATCTGCACGTgcggatcgcctgcacggagctgggtccggccagactcgagctttgcgccaccgtgaggtctaggctagcgtcgaagacaatgttgcaccaatatagtgcttcaatggaaacat…
Gen35	50.6	ggcaggtaaaccgagaactcggtatgccctggccaactggtaaattcaattttgcctgaatgctgatcaatcaaattacgagcgatggataagccaagcccggtgccaccttcgccaagcttaattgtgagcgctcacaattaaaaaagataaagcgaaatctgtgccaacttttaaattgcccctaaaaggcgttatcatggggacgttcctcgaaaaggggctagaatctccgcgcgctgcgcgcgATGTGCAGATCTGCACATCCAGAACGTGCAGATCTGCACGTgatcgcctgcacggagctgggtccggccagactcgagctttgcgccaccgtgaggtctaggctagcgtcgaagacaatgttgcaccaatatagtgcttcaatggaaacat…
Gen36	50.6	ggcaggtaaaccgagaactcggtatgccctggccaactggtaaattcaattttgcctgaatgctgatcaatcaaattacgagcgatggataagccaagcccggtgccaccttcgccaagcttaattgtgagcgctcacaattaaaaaagataaagcgaaatctgtgccaacttttaaattgcccctaaaaggcgttatcatggggacgttcctcgaaaaggggctagaatctccgcgcgctgcgcgcggatATGTGCAGATCTGCACATCCAGAACGTGCAGATCTGCACGTcgcctgcacggagctgggtccggccagactcgagctttgcgccaccgtgaggtctaggctagcgtcgaagacaatgttgcaccaatatagtgcttcaatggaaacat…
Gen37	50.6	ggcaggtaaaccgagaactcggtatgccctggccaactggtaaattcaattttgcctgaatgctgatcaatcaaattacgagcgatggataagccaagcccggtgccaccttcgccaagcttaattgtgagcgctcacaattaaaaaagataaagcgaaatctgtgccaacttttaaattgcccctaaaaggcgttatcatggggacgttcctcgaaaaggggctagaatctccgcgcgctgcgcgcggatcgcATGTGCAGATCTGCACATCCAGAACGTGCAGATCTGCACGTctgcacggagctgggtccggccagactcgagctttgcgccaccgtgaggtctaggctagcgtcgaagacaatgttgcaccaatatagtgcttcaatggaaacat…
Gen38	50.6	ggcaggtaaaccgagaactcggtatgccctggccaactggtaaattcaattttgcctgaatgctgatcaatcaaattacgagcgatggataagccaagcccggtgccaccttcgccaagcttaattgtgagcgctcacaattaaaaaagataaagcgaaatctgtgccaacttttaaattgcccctaaaaggcgttatcatggggacgttcctcgaaaaggggctagaatctccgcgcgctgcgcgcggatcgcctgATGTGCAGATCTGCACATCCAGAACGTGCAGATCTGCACGTcacggagctgggtccggccagactcgagctttgcgccaccgtgaggtctaggctagcgtcgaagacaatgttgcaccaatatagtgcttcaatggaaacat…
Gen39	50.6	ggcaggtaaaccgagaactcggtatgccctggccaactggtaaattcaattttgcctgaatgctgatcaatcaaattacgagcgatggataagccaagcccggtgccaccttcgccaagcttaattgtgagcgctcacaattaaaaaagataaagcgaaatctgtgccaacttttaaattgcccctaaaaggcgttatcatggggacgttcctcgaaaaggggctagaatctccgcgcgctgcgcgcggatcgcctgcacATGTGCAGATCTGCACATCCAGAACGTGCAGATCTGCACGTggagctgggtccggccagactcgagctttgcgccaccgtgaggtctaggctagcgtcgaagacaatgttgcaccaatatagtgcttcaatggaaacat…
Gen40	50.6	ggcaggtaaaccgagaactcggtatgccctggccaactggtaaattcaattttgcctgaatgctgatcaatcaaattacgagcgatggataagccaagcccggtgccaccttcgccaagcttaattgtgagcgctcacaattaaaaaagataaagcgaaatctgtgccaacttttaaattgcccctaaaaggcgttatcatggggacgttcctcgaaaaggggctagaatctccgcgcgctgcgcgcggatcgcctgcacggaATGTGCAGATCTGCACATCCAGAACGTGCAGATCTGCACGTgctgggtccggccagactcgagctttgcgccaccgtgaggtctaggctagcgtcgaagacaatgttgcaccaatatagtgcttcaatggaaacat…
Gen41	50.6	ggcaggtaaaccgagaactcggtatgccctggccaactggtaaattcaattttgcctgaatgctgatcaatcaaattacgagcgatggataagccaagcccggtgccaccttcgccaagcttaattgtgagcgctcacaattaaaaaagataaagcgaaatctgtgccaacttttaaattgcccctaaaaggcgttatcatggggacgttcctcgaaaaggggctagaatctccgcgcgctgcgcgcggatcgcctgcacggagctATGTGCAGATCTGCACATCCAGAACGTGCAGATCTGCACGTgggtccggccagactcgagctttgcgccaccgtgaggtctaggctagcgtcgaagacaatgttgcaccaatatagtgcttcaatggaaacat…
Gen42	50.6	ggcaggtaaaccgagaactcggtatgccctggccaactggtaaattcaattttgcctgaatgctgatcaatcaaattacgagcgatggataagccaagcccggtgccaccttcgccaagcttaattgtgagcgctcacaattaaaaaagataaagcgaaatctgtgccaacttttaaattgcccctaaaaggcgttatcatggggacgttcctcgaaaaggggctagaatctccgcgcgctgcgcgcggatcgcctgcacggagctgggATGTGCAGATCTGCACATCCAGAACGTGCAGATCTGCACGTtccggccagactcgagctttgcgccaccgtgaggtctaggctagcgtcgaagacaatgttgcaccaatatagtgcttcaatggaaacat…
Gen44	50.6	ggcaggtaaaccgagaactcggtatgccctggccaactggtaaattcaattttgcctgaatgctgatcaatcaaattacgagcgatggataagccaagcccggtgccaccttcgccaagcttaattgtgagcgctcacaattaaaaaagataaagcgaaatctgtgccaacttttaaattgcccctaaaaggcgttatcatggggacgttcctcgaaaaggggctagaatctccgcgcgctgcgcgcggatcgcctgcacggagctgggtccggcATGTGCAGATCTGCACATCCAGAACGTGCAGATCTGCACGTcagactcgagctttgcgccaccgtgaggtctaggctagcgtcgaagacaatgttgcaccaatatagtgcttcaatggaaacat…
Gen45	50.6	ggcaggtaaaccgagaactcggtatgccctggccaactggtaaattcaattttgcctgaatgctgatcaatcaaattacgagcgatggataagccaagcccggtgccaccttcgccaagcttaattgtgagcgctcacaattaaaaaagataaagcgaaatctgtgccaacttttaaattgcccctaaaaggcgttatcatggggacgttcctcgaaaaggggctagaatctccgcgcgctgcgcgcggatcgcctgcacggagctgggtccggccagATGTGCAGATCTGCACATCCAGAACGTGCAGATCTGCACGTactcgagctttgcgccaccgtgaggtctaggctagcgtcgaagacaatgttgcaccaatatagtgcttcaatggaaacat…
Gen46	50.6	ggcaggtaaaccgagaactcggtatgccctggccaactggtaaattcaattttgcctgaatgctgatcaatcaaattacgagcgatggataagccaagcccggtgccaccttcgccaagcttaattgtgagcgctcacaattaaaaaagataaagcgaaatctgtgccaacttttaaattgcccctaaaaggcgttatcatggggacgttcctcgaaaaggggctagaatctccgcgcgctgcgcgcggatcgcctgcacggagctgggtccggccagactATGTGCAGATCTGCACATCCAGAACGTGCAGATCTGCACGTcgagctttgcgccaccgtgaggtctaggctagcgtcgaagacaatgttgcaccaatatagtgcttcaatggaaacat…
Gen47	50.6	ggcaggtaaaccgagaactcggtatgccctggccaactggtaaattcaattttgcctgaatgctgatcaatcaaattacgagcgatggataagccaagcccggtgccaccttcgccaagcttaattgtgagcgctcacaattaaaaaagataaagcgaaatctgtgccaacttttaaattgcccctaaaaggcgttatcatggggacgttcctcgaaaaggggctagaatctccgcgcgctgcgcgcggatcgcctgcacggagctgggtccggccagactcgaATGTGCAGATCTGCACATCCAGAACGTGCAGATCTGCACGTgctttgcgccaccgtgaggtctaggctagcgtcgaagacaatgttgcaccaatatagtgcttcaatggaaacat…
Gen48	50.6	ggcaggtaaaccgagaactcggtatgccctggccaactggtaaattcaattttgcctgaatgctgatcaatcaaattacgagcgatggataagccaagcccggtgccaccttcgccaagcttaattgtgagcgctcacaattaaaaaagataaagcgaaatctgtgccaacttttaaattgcccctaaaaggcgttatcatggggacgttcctcgaaaaggggctagaatctccgcgcgctgcgcgcggatcgcctgcacggagctgggtccggccagactcgagctATGTGCAGATCTGCACATCCAGAACGTGCAGATCTGCACGTttgcgccaccgtgaggtctaggctagcgtcgaagacaatgttgcaccaatatagtgcttcaatggaaacat…
Gen49	50.6	ggcaggtaaaccgagaactcggtatgccctggccaactggtaaattcaattttgcctgaatgctgatcaatcaaattacgagcgatggataagccaagcccggtgccaccttcgccaagcttaattgtgagcgctcacaattaaaaaagataaagcgaaatctgtgccaacttttaaattgcccctaaaaggcgttatcatggggacgttcctcgaaaaggggctagaatctccgcgcgctgcgcgcggatcgcctgcacggagctgggtccggccagactcgagctttgATGTGCAGATCTGCACATCCAGAACGTGCAGATCTGCACGTcgccaccgtgaggtctaggctagcgtcgaagacaatgttgcaccaatatagtgcttcaatggaaacat…
Gen50	50.6	ggcaggtaaaccgagaactcggtatgccctggccaactggtaaattcaattttgcctgaatgctgatcaatcaaattacgagcgatggataagccaagcccggtgccaccttcgccaagcttaattgtgagcgctcacaattaaaaaagataaagcgaaatctgtgccaacttttaaattgcccctaaaaggcgttatcatggggacgttcctcgaaaaggggctagaatctccgcgcgctgcgcgcggatcgcctgcacggagctgggtccggccagactcgagctttgcgcATGTGCAGATCTGCACATCCAGAACGTGCAGATCTGCACGTcaccgtgaggtctaggctagcgtcgaagacaatgttgcaccaatatagtgcttcaatggaaacat…
Gen51	50.6	ggcaggtaaaccgagaactcggtatgccctggccaactggtaaattcaattttgcctgaatgctgatcaatcaaattacgagcgatggataagccaagcccggtgccaccttcgccaagcttaattgtgagcgctcacaattaaaaaagataaagcgaaatctgtgccaacttttaaattgcccctaaaaggcgttatcatggggacgttcctcgaaaaggggctagaatctccgcgcgctgcgcgcggatcgcctgcacggagctgggtccggccagactcgagctttgcgccacATGTGCAGATCTGCACATCCAGAACGTGCAGATCTGCACGTcgtgaggtctaggctagcgtcgaagacaatgttgcaccaatatagtgcttcaatggaaacat…
Gen52	50.6	ggcaggtaaaccgagaactcggtatgccctggccaactggtaaattcaattttgcctgaatgctgatcaatcaaattacgagcgatggataagccaagcccggtgccaccttcgccaagcttaattgtgagcgctcacaattaaaaaagataaagcgaaatctgtgccaacttttaaattgcccctaaaaggcgttatcatggggacgttcctcgaaaaggggctagaatctccgcgcgctgcgcgcggatcgcctgcacggagctgggtccggccagactcgagctttgcgccaccgtATGTGCAGATCTGCACATCCAGAACGTGCAGATCTGCACGTgaggtctaggctagcgtcgaagacaatgttgcaccaatatagtgcttcaatggaaacat…
Gen53	50.8	ggcaggtaaaccgagaactcggtatgccctggccaactggtaaattcaattttgcctgaatgctgatcaatcaaattacgagcgatggataagccaagcccggtgccaccttcgccaagcttaattgtgagcgctcacaattaaaaaagataaagcgaaatctgtgccaacttttaaattgcccctaaaaggcgttatcatggggacgttcctcgaaaaggggctagaatctccgcgcgctgcgcgcggatcgcctgcacggagctgggtccggccagactcgagctttgcgccaccgtgagATGTGCAGATCTGCACATCCAGAACGTGCAGATCTGCACGTgtctcggctagcgtcgaagacaatgttgcaccaatatagtgcttcaatggaaacat…
Gen54	50.8	ggcaggtaaaccgagaactcggtatgccctggccaactggtaaattcaattttgcctgaatgctgatcaatcaaattacgagcgatggataagccaagcccggtgccaccttcgccaagcttaattgtgagcgctcacaattaaaaaagataaagcgaaatctgtgccaacttttaaattgcccctaaaaggcgttatcatggggacgttcctcgaaaaggggctagaatctccgcgcgctgcgcgcggatcgcctgcacggagctgggtccggccagactcgagctttgcgccaccgtgaggtcATGTGCAGATCTGCACATCCAGAACGTGCAGATCTGCACGTtcggctagcgtcgaagacaatgttgcaccaatatagtgcttcaatggaaacat…
Gen55	50.6	ggcaggtaaaccgagaactcggtatgccctggccaactggtaaattcaattttgcctgaatgctgatcaatcaaattacgagcgatggataagccaagcccggtgccaccttcgccaagcttaattgtgagcgctcacaattaaaaaagataaagcgaaatctgtgccaacttttaaattgcccctaaaaggcgttatcatggggacgttcctcgaaaaggggctagaatctccgcgcgctgcgcgcggatcgcctgcacggagctgggtccggccagactcgagctttgcgccaccgtgaggtctagATGTGCAGATCTGCACATCCAGAACGTGCAGATCTGCACGTgctagcgtcgaagacaatgttgcaccaatatagtgcttcaatggaaacat…
Gen56	50.6	ggcaggtaaaccgagaactcggtatgccctggccaactggtaaattcaattttgcctgaatgctgatcaatcaaattacgagcgatggataagccaagcccggtgccaccttcgccaagcttaattgtgagcgctcacaattaaaaaagataaagcgaaatctgtgccaacttttaaattgcccctaaaaggcgttatcatggggacgttcctcgaaaaggggctagaatctccgcgcgctgcgcgcggatcgcctgcacggagctgggtccggccagactcgagctttgcgccaccgtgaggtctaggctATGTGCAGATCTGCACATCCAGAACGTGCAGATCTGCACGTagcgtcgaagacaatgttgcaccaatatagtgcttcaatggaaacat…
Gen57	50.6	ggcaggtaaaccgagaactcggtatgccctggccaactggtaaattcaattttgcctgaatgctgatcaatcaaattacgagcgatggataagccaagcccggtgccaccttcgccaagcttaattgtgagcgctcacaattaaaaaagataaagcgaaatctgtgccaacttttaaattgcccctaaaaggcgttatcatggggacgttcctcgaaaaggggctagaatctccgcgcgctgcgcgcggatcgcctgcacggagctgggtccggccagactcgagctttgcgccaccgtgaggtctaggctagcATGTGCAGATCTGCACATCCAGAACGTGCAGATCTGCACGTgtcgaagacaatgttgcaccaatatagtgcttcaatggaaacat…
Gen58	50.6	ggcaggtaaaccgagaactcggtatgccctggccaactggtaaattcaattttgcctgaatgctgatcaatcaaattacgagcgatggataagccaagcccggtgccaccttcgccaagcttaattgtgagcgctcacaattaaaaaagataaagcgaaatctgtgccaacttttaaattgcccctaaaaggcgttatcatggggacgttcctcgaaaaggggctagaatctccgcgcgctgcgcgcggatcgcctgcacggagctgggtccggccagactcgagctttgcgccaccgtgaggtctaggctagcgtcATGTGCAGATCTGCACATCCAGAACGTGCAGATCTGCACGTgaagacaatgttgcaccaatatagtgcttcaatggaaacat…
Gen59	50.6	ggcaggtaaaccgagaactcggtatgccctggccaactggtaaattcaattttgcctgaatgctgatcaatcaaattacgagcgatggataagccaagcccggtgccaccttcgccaagcttaattgtgagcgctcacaattaaaaaagataaagcgaaatctgtgccaacttttaaattgcccctaaaaggcgttatcatggggacgttcctcgaaaaggggctagaatctccgcgcgctgcgcgcggatcgcctgcacggagctgggtccggccagactcgagctttgcgccaccgtgaggtctaggctagcgtcgaaATGTGCAGATCTGCACATCCAGAACGTGCAGATCTGCACGTgacaatgttgcaccaatatagtgcttcaatggaaacat…
Gen60	50.6	ggcaggtaaaccgagaactcggtatgccctggccaactggtaaattcaattttgcctgaatgctgatcaatcaaattacgagcgatggataagccaagcccggtgccaccttcgccaagcttaattgtgagcgctcacaattaaaaaagataaagcgaaatctgtgccaacttttaaattgcccctaaaaggcgttatcatggggacgttcctcgaaaaggggctagaatctccgcgcgctgcgcgcggatcgcctgcacggagctgggtccggccagactcgagctttgcgccaccgtgaggtctaggctagcgtcgaagacATGTGCAGATCTGCACATCCAGAACGTGCAGATCTGCACGTaatgttgcaccaatatagtgcttcaatggaaacat…
C5	51.2	TTTCCTGATAGGCAGGTAAACCGAGAACTCGGTATGCCCTGGCCAACTGGTAAATTCAATTTTGCCTGAATGCTGATCAATCAAATTACGAGCGATGGATAAGCCAAGCCCGGTGCCACCTTCGCCAAGCTTAATTGTGAGCGCTCACAATTAAAAAAGATAAAGCGAAATCTGTGCCAACTTTTAAATTGCCCCTAAAAGGCGTTATCATGGGGACGTTCCTCGAAAAGGGGCTAGAATCTCCGCGCGCTGCGCGCGGATCGCCTGCACGGAGCTGGGTCCGGCCAGACTCGAGCTTTGCGCCACCGTGAGGTCTCGGCTAGCATGTGCAGATCTGCACATCCAGAACGTGCAGATCTGCACGTGCTAGCGTCGAAGACAATGTTGCACCAATATAGT…
C6	51.4	TTTCCTGATAGGCAGGTAAACCGAGAACTCGGTATGCCCTGGCCAACTGGTAAATTCAATTTTGCCTGAATGCTGATCAATCAAATTACGAGCGATGGATAAGCCAAGCCCGGTGCCACCTTCGCCAAGCTTAATTGTGAGCGCTCACAATTAAAAAAGATAAAGCGAAATCTGTGCCAACTTTTAAATTGCCCCTAAAAGGCGTTATCATGGGGACGTTCCTCGAAAAGGGGCTAGAATCTCCGCGCGCTGCGCGCGGATCGCCTGCACGGAGCTGGGTCCGGCCAGACTCGAGCTTTGCGCCACCGTGAGGTCTCGGCTAGCATGTGCAGATCTGCACATCCAGACACGTGCAGATCTGCACGTGCTAGCGTCGAAGACAATGTTGCACCAATATAG…
C7	51.4	TTTCCTGATAGGCAGGTAAACCGAGAACTCGGTATGCCCTGGCCAACTGGTAAATTCAATTTTGCCTGAATGCTGATCAATCAAATTACGAGCGATGGATAAGCCAAGCCCGGTGCCACCTTCGCCAAGCTTAATTGTGAGCGCTCACAATTAAAAAAGATAAAGCGAAATCTGTGCCAACTTTTAAATTGCCCCTAAAAGGCGTTATCATGGGGACGTTCCTCGAAAAGGGGCTAGAATCTCCGCGCGCTGCGCGCGGATCGCCTGCACGGAGCTGGGTCCGGCCAGACTCGAGCTTTGCGCCACCGTGAGGTCTCGGCTAGCATGTGCAGATCTGCACATCCAGACTACGTGCAGATCTGCACGTGCTAGCGTCGAAGACAATGTTGCACCAATATA…
C8	51.6	TTTCCTGATAGGCAGGTAAACCGAGAACTCGGTATGCCCTGGCCAACTGGTAAATTCAATTTTGCCTGAATGCTGATCAATCAAATTACGAGCGATGGATAAGCCAAGCCCGGTGCCACCTTCGCCAAGCTTAATTGTGAGCGCTCACAATTAAAAAAGATAAAGCGAAATCTGTGCCAACTTTTAAATTGCCCCTAAAAGGCGTTATCATGGGGACGTTCCTCGAAAAGGGGCTAGAATCTCCGCGCGCTGCGCGCGGATCGCCTGCACGGAGCTGGGTCCGGCCAGACTCGAGCTTTGCGCCACCGTGAGGTCTCGGCTAGCATGTGCAGATCTGCACATCCAGACTCACGTGCAGATCTGCACGTGCTAGCGTCGAAGACAATGTTGCACCAATAT…
C9	51.8	TTTCCTGATAGGCAGGTAAACCGAGAACTCGGTATGCCCTGGCCAACTGGTAAATTCAATTTTGCCTGAATGCTGATCAATCAAATTACGAGCGATGGATAAGCCAAGCCCGGTGCCACCTTCGCCAAGCTTAATTGTGAGCGCTCACAATTAAAAAAGATAAAGCGAAATCTGTGCCAACTTTTAAATTGCCCCTAAAAGGCGTTATCATGGGGACGTTCCTCGAAAAGGGGCTAGAATCTCCGCGCGCTGCGCGCGGATCGCCTGCACGGAGCTGGGTCCGGCCAGACTCGAGCTTTGCGCCACCGTGAGGTCTCGGCTAGCATGTGCAGATCTGCACATCCAGACTCGACGTGCAGATCTGCACGTGCTAGCGTCGAAGACAATGTTGCACCAATA…
C10	51.8	TTTCCTGATAGGCAGGTAAACCGAGAACTCGGTATGCCCTGGCCAACTGGTAAATTCAATTTTGCCTGAATGCTGATCAATCAAATTACGAGCGATGGATAAGCCAAGCCCGGTGCCACCTTCGCCAAGCTTAATTGTGAGCGCTCACAATTAAAAAAGATAAAGCGAAATCTGTGCCAACTTTTAAATTGCCCCTAAAAGGCGTTATCATGGGGACGTTCCTCGAAAAGGGGCTAGAATCTCCGCGCGCTGCGCGCGGATCGCCTGCACGGAGCTGGGTCCGGCCAGACTCGAGCTTTGCGCCACCGTGAGGTCTCGGCTAGCATGTGCAGATCTGCACATCCAGACTCGAACGTGCAGATCTGCACGTGCTAGCGTCGAAGACAATGTTGCACCAAT…
C11	52	TTTCCTGATAGGCAGGTAAACCGAGAACTCGGTATGCCCTGGCCAACTGGTAAATTCAATTTTGCCTGAATGCTGATCAATCAAATTACGAGCGATGGATAAGCCAAGCCCGGTGCCACCTTCGCCAAGCTTAATTGTGAGCGCTCACAATTAAAAAAGATAAAGCGAAATCTGTGCCAACTTTTAAATTGCCCCTAAAAGGCGTTATCATGGGGACGTTCCTCGAAAAGGGGCTAGAATCTCCGCGCGCTGCGCGCGGATCGCCTGCACGGAGCTGGGTCCGGCCAGACTCGAGCTTTGCGCCACCGTGAGGTCTCGGCTAGCATGTGCAGATCTGCACATCCAGACTCGAGACGTGCAGATCTGCACGTGCTAGCGTCGAAGACAATGTTGCACCAA…
C12	52.2	TTTCCTGATAGGCAGGTAAACCGAGAACTCGGTATGCCCTGGCCAACTGGTAAATTCAATTTTGCCTGAATGCTGATCAATCAAATTACGAGCGATGGATAAGCCAAGCCCGGTGCCACCTTCGCCAAGCTTAATTGTGAGCGCTCACAATTAAAAAAGATAAAGCGAAATCTGTGCCAACTTTTAAATTGCCCCTAAAAGGCGTTATCATGGGGACGTTCCTCGAAAAGGGGCTAGAATCTCCGCGCGCTGCGCGCGGATCGCCTGCACGGAGCTGGGTCCGGCCAGACTCGAGCTTTGCGCCACCGTGAGGTCTCGGCTAGCATGTGCAGATCTGCACATCCAGACTCGAGCACGTGCAGATCTGCACGTGCTAGCGTCGAAGACAATGTTGCACCA…
C13	52.2	TTTCCTGATAGGCAGGTAAACCGAGAACTCGGTATGCCCTGGCCAACTGGTAAATTCAATTTTGCCTGAATGCTGATCAATCAAATTACGAGCGATGGATAAGCCAAGCCCGGTGCCACCTTCGCCAAGCTTAATTGTGAGCGCTCACAATTAAAAAAGATAAAGCGAAATCTGTGCCAACTTTTAAATTGCCCCTAAAAGGCGTTATCATGGGGACGTTCCTCGAAAAGGGGCTAGAATCTCCGCGCGCTGCGCGCGGATCGCCTGCACGGAGCTGGGTCCGGCCAGACTCGAGCTTTGCGCCACCGTGAGGTCTCGGCTAGCATGTGCAGATCTGCACATCCAGACTCGAGCTACGTGCAGATCTGCACGTGCTAGCGTCGAAGACAATGTTGCACC…
C14	52	TTTCCTGATAGGCAGGTAAACCGAGAACTCGGTATGCCCTGGCCAACTGGTAAATTCAATTTTGCCTGAATGCTGATCAATCAAATTACGAGCGATGGATAAGCCAAGCCCGGTGCCACCTTCGCCAAGCTTAATTGTGAGCGCTCACAATTAAAAAAGATAAAGCGAAATCTGTGCCAACTTTTAAATTGCCCCTAAAAGGCGTTATCATGGGGACGTTCCTCGAAAAGGGGCTAGAATCTCCGCGCGCTGCGCGCGGATCGCCTGCACGGAGCTGGGTCCGGCCAGACTCGAGCTTTGCGCCACCGTGAGGTCTCGGCTAGCATGTGCAGATCTGCACATCCAGACTCGAGCTTACGTGCAGATCTGCACGTGCTAGCGTCGAAGACAATGTTGCAC…
C15	51.8	TTTCCTGATAGGCAGGTAAACCGAGAACTCGGTATGCCCTGGCCAACTGGTAAATTCAATTTTGCCTGAATGCTGATCAATCAAATTACGAGCGATGGATAAGCCAAGCCCGGTGCCACCTTCGCCAAGCTTAATTGTGAGCGCTCACAATTAAAAAAGATAAAGCGAAATCTGTGCCAACTTTTAAATTGCCCCTAAAAGGCGTTATCATGGGGACGTTCCTCGAAAAGGGGCTAGAATCTCCGCGCGCTGCGCGCGGATCGCCTGCACGGAGCTGGGTCCGGCCAGACTCGAGCTTTGCGCCACCGTGAGGTCTCGGCTAGCATGTGCAGATCTGCACATCCAGACTCGAGCTTTACGTGCAGATCTGCACGTGCTAGCGTCGAAGACAATGTTGCA…
C16	51.8	TTTCCTGATAGGCAGGTAAACCGAGAACTCGGTATGCCCTGGCCAACTGGTAAATTCAATTTTGCCTGAATGCTGATCAATCAAATTACGAGCGATGGATAAGCCAAGCCCGGTGCCACCTTCGCCAAGCTTAATTGTGAGCGCTCACAATTAAAAAAGATAAAGCGAAATCTGTGCCAACTTTTAAATTGCCCCTAAAAGGCGTTATCATGGGGACGTTCCTCGAAAAGGGGCTAGAATCTCCGCGCGCTGCGCGCGGATCGCCTGCACGGAGCTGGGTCCGGCCAGACTCGAGCTTTGCGCCACCGTGAGGTCTCGGCTAGCATGTGCAGATCTGCACATCCAGACTCGAGCTTTGACGTGCAGATCTGCACGTGCTAGCGTCGAAGACAATGTTGC…
C17	52.8	TTTCCTGATAGGCAGGTAAACCGAGAACTCGGTATGCCCTGGCCAACTGGTAAATTCAATTTTGCCTGAATGCTGATCAATCAAATTACGAGCGATGGATAAGCCAAGCCCGGTGCCACCTTCGCCAAGCTTAATTGTGAGCGCTCACAATTAAAAAAGATAAAGCGAAATCTGTGCCAACTTTTAAATTGCCCCTAAAAGGCGTTATCATGGGGACGTTCCTCGAAAAGGGGCTAGAATCTCCGCGCGCTGCGCGCGGATCGCCTGCACGGAGCTGGGTCCGGCCAGACTCGAGCTTTGCGCCACCGTGAGGTCTCGGCTAGCATGTGCAGATCTGCACATTCCGCGCGCTGCGCGCGACGTGCAGATCTGCACGTGCTAGCGTCGAAGACAATGTTG…
C18	52.8	TTTCCTGATAGGCAGGTAAACCGAGAACTCGGTATGCCCTGGCCAACTGGTAAATTCAATTTTGCCTGAATGCTGATCAATCAAATTACGAGCGATGGATAAGCCAAGCCCGGTGCCACCTTCGCCAAGCTTAATTGTGAGCGCTCACAATTAAAAAAGATAAAGCGAAATCTGTGCCAACTTTTAAATTGCCCCTAAAAGGCGTTATCATGGGGACGTTCCTCGAAAAGGGGCTAGAATCTCCGCGCGCTGCGCGCGGATCGCCTGCACGGAGCTGGGTCCGGCCAGACTCGAGCTTTGCGCCACCGTGAGGTCTCGGCTAGCATGTGCAGATCTGCACATTCCGCGCGCTGCGCGCGGACGTGCAGATCTGCACGTGCTAGCGTCGAAGACAATGTT…
C19	52.6	TTTCCTGATAGGCAGGTAAACCGAGAACTCGGTATGCCCTGGCCAACTGGTAAATTCAATTTTGCCTGAATGCTGATCAATCAAATTACGAGCGATGGATAAGCCAAGCCCGGTGCCACCTTCGCCAAGCTTAATTGTGAGCGCTCACAATTAAAAAAGATAAAGCGAAATCTGTGCCAACTTTTAAATTGCCCCTAAAAGGCGTTATCATGGGGACGTTCCTCGAAAAGGGGCTAGAATCTCCGCGCGCTGCGCGCGGATCGCCTGCACGGAGCTGGGTCCGGCCAGACTCGAGCTTTGCGCCACCGTGAGGTCTCGGCTAGCATGTGCAGATCTGCACATTCCGCGCGCTGCGCGCGGAACGTGCAGATCTGCACGTGCTAGCGTCGAAGACAATGT…
C20	52.4	TTTCCTGATAGGCAGGTAAACCGAGAACTCGGTATGCCCTGGCCAACTGGTAAATTCAATTTTGCCTGAATGCTGATCAATCAAATTACGAGCGATGGATAAGCCAAGCCCGGTGCCACCTTCGCCAAGCTTAATTGTGAGCGCTCACAATTAAAAAAGATAAAGCGAAATCTGTGCCAACTTTTAAATTGCCCCTAAAAGGCGTTATCATGGGGACGTTCCTCGAAAAGGGGCTAGAATCTCCGCGCGCTGCGCGCGGATCGCCTGCACGGAGCTGGGTCCGGCCAGACTCGAGCTTTGCGCCACCGTGAGGTCTCGGCTAGCATGTGCAGATCTGCACATTCCGCGCGCTGCGCGCGGATACGTGCAGATCTGCACGTGCTAGCGTCGAAGACAATG…
C21	52.4	TTTCCTGATAGGCAGGTAAACCGAGAACTCGGTATGCCCTGGCCAACTGGTAAATTCAATTTTGCCTGAATGCTGATCAATCAAATTACGAGCGATGGATAAGCCAAGCCCGGTGCCACCTTCGCCAAGCTTAATTGTGAGCGCTCACAATTAAAAAAGATAAAGCGAAATCTGTGCCAACTTTTAAATTGCCCCTAAAAGGCGTTATCATGGGGACGTTCCTCGAAAAGGGGCTAGAATCTCCGCGCGCTGCGCGCGGATCGCCTGCACGGAGCTGGGTCCGGCCAGACTCGAGCTTTGCGCCACCGTGAGGTCTCGGCTAGCATGTGCAGATCTGCACATTCCGCGCGCTGCGCGCGGATCACGTGCAGATCTGCACGTGCTAGCGTCGAAGACAAT…
C22	52.6	TTTCCTGATAGGCAGGTAAACCGAGAACTCGGTATGCCCTGGCCAACTGGTAAATTCAATTTTGCCTGAATGCTGATCAATCAAATTACGAGCGATGGATAAGCCAAGCCCGGTGCCACCTTCGCCAAGCTTAATTGTGAGCGCTCACAATTAAAAAAGATAAAGCGAAATCTGTGCCAACTTTTAAATTGCCCCTAAAAGGCGTTATCATGGGGACGTTCCTCGAAAAGGGGCTAGAATCTCCGCGCGCTGCGCGCGGATCGCCTGCACGGAGCTGGGTCCGGCCAGACTCGAGCTTTGCGCCACCGTGAGGTCTCGGCTAGCATGTGCAGATCTGCACATTCCGCGCGCTGCGCGCGGATCGACGTGCAGATCTGCACGTGCTAGCGTCGAAGACAA…
C23	52.2	TTTCCTGATAGGCAGGTAAACCGAGAACTCGGTATGCCCTGGCCAACTGGTAAATTCAATTTTGCCTGAATGCTGATCAATCAAATTACGAGCGATGGATAAGCCAAGCCCGGTGCCACCTTCGCCAAGCTTAATTGTGAGCGCTCACAATTAAAAAAGATAAAGCGAAATCTGTGCCAACTTTTAAATTGCCCCTAAAAGGCGTTATCATGGGGACGTTCCTCGAAAAGGGGCTAGAATCTCCGCGCGCTGCGCGCGGATCGCCTGCACGGAGCTGGGTCCGGCCAGACTCGAGCTTTGCGCCACCGTGAGGTCTCGGCTAGCATGTGCAGATCTGCACATCGGCTTGGCTCGTCGTCGCTTGGACGTGCAGATCTGCACGTGCTAGCGTCGAAGACA…
C24	52.2	TTTCCTGATAGGCAGGTAAACCGAGAACTCGGTATGCCCTGGCCAACTGGTAAATTCAATTTTGCCTGAATGCTGATCAATCAAATTACGAGCGATGGATAAGCCAAGCCCGGTGCCACCTTCGCCAAGCTTAATTGTGAGCGCTCACAATTAAAAAAGATAAAGCGAAATCTGTGCCAACTTTTAAATTGCCCCTAAAAGGCGTTATCATGGGGACGTTCCTCGAAAAGGGGCTAGAATCTCCGCGCGCTGCGCGCGGATCGCCTGCACGGAGCTGGGTCCGGCCAGACTCGAGCTTTGCGCCACCGTGAGGTCTCGGCTAGCATGTGCAGATCTGCACATCGGCTTGGCTCGTCGTCGCTTGGGACGTGCAGATCTGCACGTGCTAGCGTCGAAGAC…
C25	52.2	TTTCCTGATAGGCAGGTAAACCGAGAACTCGGTATGCCCTGGCCAACTGGTAAATTCAATTTTGCCTGAATGCTGATCAATCAAATTACGAGCGATGGATAAGCCAAGCCCGGTGCCACCTTCGCCAAGCTTAATTGTGAGCGCTCACAATTAAAAAAGATAAAGCGAAATCTGTGCCAACTTTTAAATTGCCCCTAAAAGGCGTTATCATGGGGACGTTCCTCGAAAAGGGGCTAGAATCTCCGCGCGCTGCGCGCGGATCGCCTGCACGGAGCTGGGTCCGGCCAGACTCGAGCTTTGCGCCACCGTGAGGTCTCGGCTAGCATGTGCAGATCTGCACATCGGCTTGGCTCGTCGTCGCTTGGGCACGTGCAGATCTGCACGTGCTAGCGTCGAAGA…
C26	52.2	TTTCCTGATAGGCAGGTAAACCGAGAACTCGGTATGCCCTGGCCAACTGGTAAATTCAATTTTGCCTGAATGCTGATCAATCAAATTACGAGCGATGGATAAGCCAAGCCCGGTGCCACCTTCGCCAAGCTTAATTGTGAGCGCTCACAATTAAAAAAGATAAAGCGAAATCTGTGCCAACTTTTAAATTGCCCCTAAAAGGCGTTATCATGGGGACGTTCCTCGAAAAGGGGCTAGAATCTCCGCGCGCTGCGCGCGGATCGCCTGCACGGAGCTGGGTCCGGCCAGACTCGAGCTTTGCGCCACCGTGAGGTCTCGGCTAGCATGTGCAGATCTGCACATCGGCTTGGCTCGTCGTCGCTTGGGCTACGTGCAGATCTGCACGTGCTAGCGTCGAAG…
C27	52.4	TTTCCTGATAGGCAGGTAAACCGAGAACTCGGTATGCCCTGGCCAACTGGTAAATTCAATTTTGCCTGAATGCTGATCAATCAAATTACGAGCGATGGATAAGCCAAGCCCGGTGCCACCTTCGCCAAGCTTAATTGTGAGCGCTCACAATTAAAAAAGATAAAGCGAAATCTGTGCCAACTTTTAAATTGCCCCTAAAAGGCGTTATCATGGGGACGTTCCTCGAAAAGGGGCTAGAATCTCCGCGCGCTGCGCGCGGATCGCCTGCACGGAGCTGGGTCCGGCCAGACTCGAGCTTTGCGCCACCGTGAGGTCTCGGCTAGCATGTGCAGATCTGCACATCGGCTTGGCTCGTCGTCGCTTGGGCTCACGTGCAGATCTGCACGTGCTAGCGTCGAA…
C28	52.8	TTTCCTGATAGGCAGGTAAACCGAGAACTCGGTATGCCCTGGCCAACTGGTAAATTCAATTTTGCCTGAATGCTGATCAATCAAATTACGAGCGATGGATAAGCCAAGCCCGGTGCCACCTTCGCCAAGCTTAATTGTGAGCGCTCACAATTAAAAAAGATAAAGCGAAATCTGTGCCAACTTTTAAATTGCCCCTAAAAGGCGTTATCATGGGGACGTTCCTCGAAAAGGGGCTAGAATCTCCGCGCGCTGCGCGCGGATCGCCTGCACGGAGCTGGGTCCGGCCAGACTCGAGCTTTGCGCCACCGTGAGGTCTCGGCTAGCATGTGCAGATCTGCACATTCCGCGCGCTGCGCGCGGATCGCCTGCAACGTGCAGATCTGCACGTGCTAGCGTCGA…
C29	52.2	TTTCCTGATAGGCAGGTAAACCGAGAACTCGGTATGCCCTGGCCAACTGGTAAATTCAATTTTGCCTGAATGCTGATCAATCAAATTACGAGCGATGGATAAGCCAAGCCCGGTGCCACCTTCGCCAAGCTTAATTGTGAGCGCTCACAATTAAAAAAGATAAAGCGAAATCTGTGCCAACTTTTAAATTGCCCCTAAAAGGCGTTATCATGGGGACGTTCCTCGAAAAGGGGCTAGAATCTCCGCGCGCTGCGCGCGGATCGCCTGCACGGAGCTGGGTCCGGCCAGACTCGAGCTTTGCGCCACCGTGAGGTCTCGGCTAGCATGTGCAGATCTGCACATCGGCTTGGCTCGTCGTCGCTTGGGCTCTCACGTGCAGATCTGCACGTGCTAGCGTCG…
G31	49.8	TTTCCTGATAGGCAGGTAAACCGAGAACTCGGTATGCCCTGGCCAACTGGTAAATTCAATTTTGCCTGAATGCTGATCAATCAAATTACGAGCGATGGATAAGCCAAGCCCGGTGCCACCTTCGCCAAGCTTAATTGTGAGCGCTCACAATTAAAAAAGATAAAGCGAAATCTGTGCCAACTTTTAAATTGCTAAAAGGCGTTATCATGGGGACGTTCCTCGAAAAGGGGCTAGAATCTCCGCGCGCTGCGCGCGGATCGCCTGCACGGAGCTGGGTCCGGCTAGCATGTGCAGATCTGCACATCCAGAACGTGCAGATCTGCACGTGCTAGCGTCGAAGACAATGTTGCACCAATATAGTGCTTCAATGGAAACATTAAGCACCATGTTGGTGCAATT…
G32	50.2	TTTCCTGATAGGCAGGTAAACCGAGAACTCGGTATGCCCTGGCCAACTGGTAAATTCAATTTTGCCTGAATGCTGATCAATCAAATTACGAGCGATGGATAAGCCAAGCCCGGTGCCACCTTCGCCAAGCTTAATTGTGAGCGCTCACAATTAAAAAAGATAAAGCGAAATCTGTGCCAACTTTTAAATTGCAAGGCGTTATCATGGGGACGTTCCTCGAAAAGGGGCTAGAATCTCCGCGCGCTGCGCGCGGATCGCCTGCACGGAGCTGGGTCCGGCTAGCATGTGCAGATCTGCACATCCAGAACGTGCAGATCTGCACGTGCTAGCGTCGAAGACAATGTTGCACCAATATAGTGCTTCAATGGAAACATTAAGCACCATGTTGGTGCAATTGTG…
G33	50.2	TTTCCTGATAGGCAGGTAAACCGAGAACTCGGTATGCCCTGGCCAACTGGTAAATTCAATTTTGCCTGAATGCTGATCAATCAAATTACGAGCGATGGATAAGCCAAGCCCGGTGCCACCTTCGCCAAGCTTAATTGTGAGCGCTCACAATTAAAAAAGATAAAGCGAAATCTGTGCCAACTTTTAAATTGCGCGTTATCATGGGGACGTTCCTCGAAAAGGGGCTAGAATCTCCGCGCGCTGCGCGCGGATCGCCTGCACGGAGCTGGGTCCGGCTAGCATGTGCAGATCTGCACATCCAGAACGTGCAGATCTGCACGTGCTAGCGTCGAAGACAATGTTGCACCAATATAGTGCTTCAATGGAAACATTAAGCACCATGTTGGTGCAATTGTGAGC…
G34	50.2	TTTCCTGATAGGCAGGTAAACCGAGAACTCGGTATGCCCTGGCCAACTGGTAAATTCAATTTTGCCTGAATGCTGATCAATCAAATTACGAGCGATGGATAAGCCAAGCCCGGTGCCACCTTCGCCAAGCTTAATTGTGAGCGCTCACAATTAAAAAAGATAAAGCGAAATCTGTGCCAACTTTTAAATTGCTTATCATGGGGACGTTCCTCGAAAAGGGGCTAGAATCTCCGCGCGCTGCGCGCGGATCGCCTGCACGGAGCTGGGTCCGGCTAGCATGTGCAGATCTGCACATCCAGAACGTGCAGATCTGCACGTGCTAGCGTCGAAGACAATGTTGCACCAATATAGTGCTTCAATGGAAACATTAAGCACCATGTTGGTGCAATTGTGAGCGCT…
G35	50.4	TTTCCTGATAGGCAGGTAAACCGAGAACTCGGTATGCCCTGGCCAACTGGTAAATTCAATTTTGCCTGAATGCTGATCAATCAAATTACGAGCGATGGATAAGCCAAGCCCGGTGCCACCTTCGCCAAGCTTAATTGTGAGCGCTCACAATTAAAAAAGATAAAGCGAAATCTGTGCCAACTTTTAAATTGCTCATGGGGACGTTCCTCGAAAAGGGGCTAGAATCTCCGCGCGCTGCGCGCGGATCGCCTGCACGGAGCTGGGTCCGGCTAGCATGTGCAGATCTGCACATCCAGAACGTGCAGATCTGCACGTGCTAGCGTCGAAGACAATGTTGCACCAATATAGTGCTTCAATGGAAACATTAAGCACCATGTTGGTGCAATTGTGAGCGCTCAC…
G36	50.6	TTTCCTGATAGGCAGGTAAACCGAGAACTCGGTATGCCCTGGCCAACTGGTAAATTCAATTTTGCCTGAATGCTGATCAATCAAATTACGAGCGATGGATAAGCCAAGCCCGGTGCCACCTTCGCCAAGCTTAATTGTGAGCGCTCACAATTAAAAAAGATAAAGCGAAATCTGTGCCAACTTTTAAATTGCTGGGGACGTTCCTCGAAAAGGGGCTAGAATCTCCGCGCGCTGCGCGCGGATCGCCTGCACGGAGCTGGGTCCGGCTAGCATGTGCAGATCTGCACATCCAGAACGTGCAGATCTGCACGTGCTAGCGTCGAAGACAATGTTGCACCAATATAGTGCTTCAATGGAAACATTAAGCACCATGTTGGTGCAATTGTGAGCGCTCACAAT…
G37	50.6	TTTCCTGATAGGCAGGTAAACCGAGAACTCGGTATGCCCTGGCCAACTGGTAAATTCAATTTTGCCTGAATGCTGATCAATCAAATTACGAGCGATGGATAAGCCAAGCCCGGTGCCACCTTCGCCAAGCTTAATTGTGAGCGCTCACAATTAAAAAAGATAAAGCGAAATCTGTGCCAACTTTTAAATTGCGGACGTTCCTCGAAAAGGGGCTAGAATCTCCGCGCGCTGCGCGCGGATCGCCTGCACGGAGCTGGGTCCGGCTAGCATGTGCAGATCTGCACATCCAGAACGTGCAGATCTGCACGTGCTAGCGTCGAAGACAATGTTGCACCAATATAGTGCTTCAATGGAAACATTAAGCACCATGTTGGTGCAATTGTGAGCGCTCACAATTGG…
G38	50.2	TTTCCTGATAGGCAGGTAAACCGAGAACTCGGTATGCCCTGGCCAACTGGTAAATTCAATTTTGCCTGAATGCTGATCAATCAAATTACGAGCGATGGATAAGCCAAGCCCGGTGCCACCTTCGCCAAGCTTAATTGTGAGCGCTCACAATTAAAAAAGATAAAGCGAAATCTGTGCCAACTTTTAAATTGCCGTTCCTCGAAAAGGGGCTAGAATCTCCGCGCGCTGCGCGCGGATCGCCTGCACGGAGCTGGGTCCGGCTAGCATGTGCAGATCTGCACATCCAGAACGTGCAGATCTGCACGTGCTAGCGTCGAAGACAATGTTGCACCAATATAGTGCTTCAATGGAAACATTAAGCACCATGTTGGTGCAATTGTGAGCGCTCACAATTGGATC…
G39	50	TTTCCTGATAGGCAGGTAAACCGAGAACTCGGTATGCCCTGGCCAACTGGTAAATTCAATTTTGCCTGAATGCTGATCAATCAAATTACGAGCGATGGATAAGCCAAGCCCGGTGCCACCTTCGCCAAGCTTAATTGTGAGCGCTCACAATTAAAAAAGATAAAGCGAAATCTGTGCCAACTTTTAAATTGCTCCTCGAAAAGGGGCTAGAATCTCCGCGCGCTGCGCGCGGATCGCCTGCACGGAGCTGGGTCCGGCTAGCATGTGCAGATCTGCACATCCAGAACGTGCAGATCTGCACGTGCTAGCGTCGAAGACAATGTTGCACCAATATAGTGCTTCAATGGAAACATTAAGCACCATGTTGGTGCAATTGTGAGCGCTCACAATTGGATCCGA…
G40	50	TTTCCTGATAGGCAGGTAAACCGAGAACTCGGTATGCCCTGGCCAACTGGTAAATTCAATTTTGCCTGAATGCTGATCAATCAAATTACGAGCGATGGATAAGCCAAGCCCGGTGCCACCTTCGCCAAGCTTAATTGTGAGCGCTCACAATTAAAAAAGATAAAGCGAAATCTGTGCCAACTTTTAAATTGCTCGAAAAGGGGCTAGAATCTCCGCGCGCTGCGCGCGGATCGCCTGCACGGAGCTGGGTCCGGCTAGCATGTGCAGATCTGCACATCCAGAACGTGCAGATCTGCACGTGCTAGCGTCGAAGACAATGTTGCACCAATATAGTGCTTCAATGGAAACATTAAGCACCATGTTGGTGCAATTGTGAGCGCTCACAATTGGATCCGACAA…
G69	49.6	TTTCCTGATAGGCAGGTAAACCGAGAACTCGGTATGCCCTGGCCAACTGGTAAATTCAATTTTGCCTGAATGCTGATCAATCAAATTACGAGCGATGGATAAGCCAAGCCCGGTGCCACCTTCGCCAAGCTTAATTGTGAGCGCTCACAATTAAAAAAGATAAAGCGAAATCTGTGCCAACTTTTAAATTGCTAAAGGGGCTAGAATCTCCGCGCGCTGCGCGCGGATCGCCTGCACGGAGCTGGGTCCGGCTAGCATGTGCAGATCTGCACATCCAGAACGTGCAGATCTGCACGTGCTAGCGTCGAAGACAATGTTGCACCAATATAGTGCTTCAATGGAAACATTAAGCACCATGTTGGTGCAATTGTGAGCGCTCACAATTGGATCCGACAAGGC…
G70	49.6	TTTCCTGATAGGCAGGTAAACCGAGAACTCGGTATGCCCTGGCCAACTGGTAAATTCAATTTTGCCTGAATGCTGATCAATCAAATTACGAGCGATGGATAAGCCAAGCCCGGTGCCACCTTCGCCAAGCTTAATTGTGAGCGCTCACAATTAAAAAAGATAAAGCGAAATCTGTGCCAACTTTTAAATTGCGGCTAGAATCTCCGCGCGCTGCGCGCGGATCGCCTGCACGGAGCTGGGTCCGGCTAGCATGTGCAGATCTGCACATCCAGAACGTGCAGATCTGCACGTGCTAGCGTCGAAGACAATGTTGCACCAATATAGTGCTTCAATGGAAACATTAAGCACCATGTTGGTGCAATTGTGAGCGCTCACAATTGGATCCGACAAGGCCTCAGG…
G72	49.2	TTTCCTGATAGGCAGGTAAACCGAGAACTCGGTATGCCCTGGCCAACTGGTAAATTCAATTTTGCCTGAATGCTGATCAATCAAATTACGAGCGATGGATAAGCCAAGCCCGGTGCCACCTTCGCCAAGCTTAATTGTGAGCGCTCACAATTAAAAAAGATAAAGCGAAATCTGTGCCAACTTTTAAATTGCTAGAATCTCCGCGCGCTGCGCGCGGATCGCCTGCACGGAGCTGGGTCCGGCTAGCATGTGCAGATCTGCACATCCAGAACGTGCAGATCTGCACGTGCTAGCGTCGAAGACAATGTTGCACCAATATAGTGCTTCAATGGAAACATTAAGCACCATGTTGGTGCAATTGTGAGCGCTCACAATTGGATCCGACAAGGCCTCAGGGCC…
21-5	51.2000000000000	TTTCCTGATAGGCAGGTAAACCGAGAACTCGGTATGCCCTGGCCAACTGGTAAATTCAATTTTGCCTGAATGCTGATCAATCAAATTACGAGCGATGGATAAGCCAAGCCCGGTGCCACCTTCGCCAAGCTTAATTGTGAGCGCTCACAATTAAAAAAGATAAAGCGAAATCTGTGCCAACTTTTAAATTGCCCCTAAAAGGCGTTATCATGGGGACGTTCCTCGAAAAGGGGCTAGAATCTCCGCGCGCTGCGCGCGGATCGCCTGCACGGAGCTGGGTCCGGCCAGACTCGAGCTTTGCGCCACCGTGAGGTCTCGGCTAGCATGTGCAGATCTGCACATCCAGAACGTGCAGATCTGCACGTGCTAGCGTCGAAGACAATGTTGCACCAATATAGT…
31-5	50	TTTCCTGATAGGCAGGTAAACCGAGAACTCGGTATGCCCTGGCCAACTGGTAAATTCAATTTTGCCTGAATGCTGATCAATCAAATTACGAGCGATGGATAAGCCAAGCCCGGTGCCACCTTCGCCAAGCTTAATTGTGAGCGCTCACAATTAAAAAAGATAAAGCGAAATCTGTGCCAACTTTTAAATTGCCCCTAAAAGGCGTTATCATGGGGACGTTCCTCGAAAAGGGGCTAGAATCTCCGCGCGCTGCGCGCGGATCGCCTGCACGGAGCTGGGTCCGGCTAGCATGTGCAGATCTGCACATCCAGAACGTGCAGATCTGCACGTGCTAGCGTCGAAGACAATGTTGCACCAATATAGTGCTTCAATGGAAACATTAAGCACCATGTTGGTGCA…
41-5	48.2000000000000	TTTCCTGATAGGCAGGTAAACCGAGAACTCGGTATGCCCTGGCCAACTGGTAAATTCAATTTTGCCTGAATGCTGATCAATCAAATTACGAGCGATGGATAAGCCAAGCCCGGTGCCACCTTCGCCAAGCTTAATTGTGAGCGCTCACAATTAAAAAAGATAAAGCGAAATCTGTGCCAACTTTTAAATTGCCCCTAAAAGGCGTTATCATGGGGACGTTCCTCGAAAAGGGGCTAGAATCTCCGCGCGCTGCTAGCATGTGCAGATCTGCACATCCAGAACGTGCAGATCTGCACGTGCTAGCGTCGAAGACAATGTTGCACCAATATAGTGCTTCAATGGAAACATTAAGCACCATGTTGGTGCAATTGTGAGCGCTCACAATTGGATCCGACAAGG…
61-5	47.8333	TTTCCTGATAGGCAGGTAAACCGAGAACTCGGTATGCCCTGGCCAACTGGTAAATTCAATTTTGCCTGAATGCTGATCAATCAAATTACGAGCGATGGATAAGCCAAGCCCGGTGCCACCTTCGCCAAGCTTAATTGTGAGCGCTCACAATTAAAAAAGATAAAGCGAAATCTGTGCCAACTTTTAAATTGCCCCTAAAAGGCGCTAGCATGTGCAGATCTGCACATCCAGAACGTGCAGATCTGCACGTGCTAGCGTCGAAGACAATGTTGCACCAATATAGTGCTTCAATGGAAACATTAAGCACCATGTTGGTGCAATTGTGAGCGCTCACAATTGGATCCGACAAGGCCTCAGGGCCCGATCGATGCGGCCGCTTAATTAATTAATCTAGAGGTC…
71-5	46.6	TTTCCTGATAGGCAGGTAAACCGAGAACTCGGTATGCCCTGGCCAACTGGTAAATTCAATTTTGCCTGAATGCTGATCAATCAAATTACGAGCGATGGATAAGCCAAGCCCGGTGCCACCTTCGCCAAGCTTAATTGTGAGCGCTCACAATTAAAAAAGATAAAGCGAAATCTGTGCCAACTTTTAAATTGCCCCTAAAAGCTAGCATGTGCAGATCTGCACATCCAGAACGTGCAGATCTGCACGTGCTAGCGTCGAAGACAATGTTGCACCAATATAGTGCTTCAATGGAAACATTAAGCACCATGTTGGTGCAATTGTGAGCGCTCACAATTGGATCCGACAAGGCCTCAGGGCCCGATCGATGCGGCCGCTTAATTAATTAATCTAGAGGTCTAG…
81-5	47	TTTCCTGATAGGCAGGTAAACCGAGAACTCGGTATGCCCTGGCCAACTGGTAAATTCAATTTTGCCTGAATGCTGATCAATCAAATTACGAGCGATGGATAAGCCAAGCCCGGTGCCACCTTCGCCAAGCTTAATTGTGAGCGCTCACAATTAAAAAAGATAAAGCGAAATCTGTGCCAACTTTTAAATTGCTAGCATGTGCAGATCTGCACATCCAGAACGTGCAGATCTGCACGTGCTAGCGTCGAAGACAATGTTGCACCAATATAGTGCTTCAATGGAAACATTAAGCACCATGTTGGTGCAATTGTGAGCGCTCACAATTGGATCCGACAAGGCCTCAGGGCCCGATCGATGCGGCCGCTTAATTAATTAATCTAGAGGTCTAGGGCGGCGGAT…
G41	50	TTTCCTGATAGGCAGGTAAACCGAGAACTCGGTATGCCCTGGCCAACTGGTAAATTCAATTTTGCCTGAATGCTGATCAATCAAATTACGAGCGATGGATAAGCCAAGCCCGGTGCCACCTTCGCCAAGCTTAATTGTGAGCGCTCACAATTAAAAAAGATAAAGCGAAATCTGTGCCAACTTTTAAATTGCTAAAAGGCGTTATCATGGGGACGTTCCTCGAAAAGGGGCTAGAATCTCCGCGCGCTGCGCGCGGATCGCCTGCACGGAGCTGGGTCCGGCTAGCATGTGCAGATCTGCACATCCAGACTCGAACGTGCAGATCTGCACGTGCTAGCGTCGAAGACAATGTTGCACCAATATAGTGCTTCAATGGAAACATTAAGCACCATGTTGGTG…
G42	50.2	TTTCCTGATAGGCAGGTAAACCGAGAACTCGGTATGCCCTGGCCAACTGGTAAATTCAATTTTGCCTGAATGCTGATCAATCAAATTACGAGCGATGGATAAGCCAAGCCCGGTGCCACCTTCGCCAAGCTTAATTGTGAGCGCTCACAATTAAAAAAGATAAAGCGAAATCTGTGCCAACTTTTAAATTGCAAGGCGTTATCATGGGGACGTTCCTCGAAAAGGGGCTAGAATCTCCGCGCGCTGCGCGCGGATCGCCTGCACGGAGCTGGGTCCGGCTAGCATGTGCAGATCTGCACATCCAGACTCGAACGTGCAGATCTGCACGTGCTAGCGTCGAAGACAATGTTGCACCAATATAGTGCTTCAATGGAAACATTAAGCACCATGTTGGTGCAA…
G43	50.2	TTTCCTGATAGGCAGGTAAACCGAGAACTCGGTATGCCCTGGCCAACTGGTAAATTCAATTTTGCCTGAATGCTGATCAATCAAATTACGAGCGATGGATAAGCCAAGCCCGGTGCCACCTTCGCCAAGCTTAATTGTGAGCGCTCACAATTAAAAAAGATAAAGCGAAATCTGTGCCAACTTTTAAATTGCGCGTTATCATGGGGACGTTCCTCGAAAAGGGGCTAGAATCTCCGCGCGCTGCGCGCGGATCGCCTGCACGGAGCTGGGTCCGGCTAGCATGTGCAGATCTGCACATCCAGACTCGAACGTGCAGATCTGCACGTGCTAGCGTCGAAGACAATGTTGCACCAATATAGTGCTTCAATGGAAACATTAAGCACCATGTTGGTGCAATTG…
G45	50.4	TTTCCTGATAGGCAGGTAAACCGAGAACTCGGTATGCCCTGGCCAACTGGTAAATTCAATTTTGCCTGAATGCTGATCAATCAAATTACGAGCGATGGATAAGCCAAGCCCGGTGCCACCTTCGCCAAGCTTAATTGTGAGCGCTCACAATTAAAAAAGATAAAGCGAAATCTGTGCCAACTTTTAAATTGCTCATGGGGACGTTCCTCGAAAAGGGGCTAGAATCTCCGCGCGCTGCGCGCGGATCGCCTGCACGGAGCTGGGTCCGGCTAGCATGTGCAGATCTGCACATCCAGACTCGAACGTGCAGATCTGCACGTGCTAGCGTCGAAGACAATGTTGCACCAATATAGTGCTTCAATGGAAACATTAAGCACCATGTTGGTGCAATTGTGAGCG…
G46	50.6	TTTCCTGATAGGCAGGTAAACCGAGAACTCGGTATGCCCTGGCCAACTGGTAAATTCAATTTTGCCTGAATGCTGATCAATCAAATTACGAGCGATGGATAAGCCAAGCCCGGTGCCACCTTCGCCAAGCTTAATTGTGAGCGCTCACAATTAAAAAAGATAAAGCGAAATCTGTGCCAACTTTTAAATTGCTGGGGACGTTCCTCGAAAAGGGGCTAGAATCTCCGCGCGCTGCGCGCGGATCGCCTGCACGGAGCTGGGTCCGGCTAGCATGTGCAGATCTGCACATCCAGACTCGAACGTGCAGATCTGCACGTGCTAGCGTCGAAGACAATGTTGCACCAATATAGTGCTTCAATGGAAACATTAAGCACCATGTTGGTGCAATTGTGAGCGCTC…
G47	50.4	TTTCCTGATAGGCAGGTAAACCGAGAACTCGGTATGCCCTGGCCAACTGGTAAATTCAATTTTGCCTGAATGCTGATCAATCAAATTACGAGCGATGGATAAGCCAAGCCCGGTGCCACCTTCGCCAAGCTTAATTGTGAGCGCTCACAATTAAAAAAGATAAAGCGAAATCTGTGCCAACTTTTAAATTGCGGACGTTCCTCGAAAAGGGGCTAGAATCTCCGCGCGCTGCGCGCGGATCGCCTGCACGGAGCTGGGTCCGGCTAGCATGTGCAGATCTGCACATCCAGACTCGAACGTGCAGATCTGCACGTGCTAGCGTCGAAGACAATGTTGCACCAATATAGTGCTTCAATGGAAACATTAAGCACCATGTTGGTGCAATTGTGAGCGCTCACA…
G48	50.6	TTTCCTGATAGGCAGGTAAACCGAGAACTCGGTATGCCCTGGCCAACTGGTAAATTCAATTTTGCCTGAATGCTGATCAATCAAATTACGAGCGATGGATAAGCCAAGCCCGGTGCCACCTTCGCCAAGCTTAATTGTGAGCGCTCACAATTAAAAAAGATAAAGCGAAATCTGTGCCAACTTTTAAATTGCCGTTCCTCGAAAAGGGGCTAGAATCTCCGCGCGCTGCGCGCGGATCGCCTGCACGGAGCTGGGTCCGGCTAGCATGTGCAGATCTGCACATCCAGACTCGAACGTGCAGATCTGCACGTGCTAGCGTCGAAGACAATGTTGCACCAATATAGTGCTTCAATGGAAACATTAAGCACCATGTTGGTGCAATTGTGAGCGCTCACAATT…
G49	50.4	TTTCCTGATAGGCAGGTAAACCGAGAACTCGGTATGCCCTGGCCAACTGGTAAATTCAATTTTGCCTGAATGCTGATCAATCAAATTACGAGCGATGGATAAGCCAAGCCCGGTGCCACCTTCGCCAAGCTTAATTGTGAGCGCTCACAATTAAAAAAGATAAAGCGAAATCTGTGCCAACTTTTAAATTGCTCCTCGAAAAGGGGCTAGAATCTCCGCGCGCTGCGCGCGGATCGCCTGCACGGAGCTGGGTCCGGCTAGCATGTGCAGATCTGCACATCCAGACTCGAACGTGCAGATCTGCACGTGCTAGCGTCGAAGACAATGTTGCACCAATATAGTGCTTCAATGGAAACATTAAGCACCATGTTGGTGCAATTGTGAGCGCTCACAATTGGA…
G50	50.2	TTTCCTGATAGGCAGGTAAACCGAGAACTCGGTATGCCCTGGCCAACTGGTAAATTCAATTTTGCCTGAATGCTGATCAATCAAATTACGAGCGATGGATAAGCCAAGCCCGGTGCCACCTTCGCCAAGCTTAATTGTGAGCGCTCACAATTAAAAAAGATAAAGCGAAATCTGTGCCAACTTTTAAATTGCTCGAAAAGGGGCTAGAATCTCCGCGCGCTGCGCGCGGATCGCCTGCACGGAGCTGGGTCCGGCTAGCATGTGCAGATCTGCACATCCAGACTCGAACGTGCAGATCTGCACGTGCTAGCGTCGAAGACAATGTTGCACCAATATAGTGCTTCAATGGAAACATTAAGCACCATGTTGGTGCAATTGTGAGCGCTCACAATTGGATCC…
G73	50	TTTCCTGATAGGCAGGTAAACCGAGAACTCGGTATGCCCTGGCCAACTGGTAAATTCAATTTTGCCTGAATGCTGATCAATCAAATTACGAGCGATGGATAAGCCAAGCCCGGTGCCACCTTCGCCAAGCTTAATTGTGAGCGCTCACAATTAAAAAAGATAAAGCGAAATCTGTGCCAACTTTTAAATTGCAAAAGGGGCTAGAATCTCCGCGCGCTGCGCGCGGATCGCCTGCACGGAGCTGGGTCCGGCTAGCATGTGCAGATCTGCACATCCAGACTCGAACGTGCAGATCTGCACGTGCTAGCGTCGAAGACAATGTTGCACCAATATAGTGCTTCAATGGAAACATTAAGCACCATGTTGGTGCAATTGTGAGCGCTCACAATTGGATCCGAC…
G74	49.8	TTTCCTGATAGGCAGGTAAACCGAGAACTCGGTATGCCCTGGCCAACTGGTAAATTCAATTTTGCCTGAATGCTGATCAATCAAATTACGAGCGATGGATAAGCCAAGCCCGGTGCCACCTTCGCCAAGCTTAATTGTGAGCGCTCACAATTAAAAAAGATAAAGCGAAATCTGTGCCAACTTTTAAATTGCGGCTAGAATCTCCGCGCGCTGCGCGCGGATCGCCTGCACGGAGCTGGGTCCGGCTAGCATGTGCAGATCTGCACATCCAGACTCGAACGTGCAGATCTGCACGTGCTAGCGTCGAAGACAATGTTGCACCAATATAGTGCTTCAATGGAAACATTAAGCACCATGTTGGTGCAATTGTGAGCGCTCACAATTGGATCCGACAAGGCC…
G75	49.8	TTTCCTGATAGGCAGGTAAACCGAGAACTCGGTATGCCCTGGCCAACTGGTAAATTCAATTTTGCCTGAATGCTGATCAATCAAATTACGAGCGATGGATAAGCCAAGCCCGGTGCCACCTTCGCCAAGCTTAATTGTGAGCGCTCACAATTAAAAAAGATAAAGCGAAATCTGTGCCAACTTTTAAATTGCGGCTAGAATCTCCGCGCGCTGCGCGCGGATCGCCTGCACGGAGCTGGGTCCGGCTAGCATGTGCAGATCTGCACATCCAGACTCGAACGTGCAGATCTGCACGTGCTAGCGTCGAAGACAATGTTGCACCAATATAGTGCTTCAATGGAAACATTAAGCACCATGTTGGTGCAATTGTGAGCGCTCACAATTGGATCCGACAAGGCC…
G76	49.4	TTTCCTGATAGGCAGGTAAACCGAGAACTCGGTATGCCCTGGCCAACTGGTAAATTCAATTTTGCCTGAATGCTGATCAATCAAATTACGAGCGATGGATAAGCCAAGCCCGGTGCCACCTTCGCCAAGCTTAATTGTGAGCGCTCACAATTAAAAAAGATAAAGCGAAATCTGTGCCAACTTTTAAATTGCTAGAATCTCCGCGCGCTGCGCGCGGATCGCCTGCACGGAGCTGGGTCCGGCTAGCATGTGCAGATCTGCACATCCAGACTCGAACGTGCAGATCTGCACGTGCTAGCGTCGAAGACAATGTTGCACCAATATAGTGCTTCAATGGAAACATTAAGCACCATGTTGGTGCAATTGTGAGCGCTCACAATTGGATCCGACAAGGCCTCA…
21-10	51.8000000000000	TTTCCTGATAGGCAGGTAAACCGAGAACTCGGTATGCCCTGGCCAACTGGTAAATTCAATTTTGCCTGAATGCTGATCAATCAAATTACGAGCGATGGATAAGCCAAGCCCGGTGCCACCTTCGCCAAGCTTAATTGTGAGCGCTCACAATTAAAAAAGATAAAGCGAAATCTGTGCCAACTTTTAAATTGCCCCTAAAAGGCGTTATCATGGGGACGTTCCTCGAAAAGGGGCTAGAATCTCCGCGCGCTGCGCGCGGATCGCCTGCACGGAGCTGGGTCCGGCCAGACTCGAGCTTTGCGCCACCGTGAGGTCTCGGCTAGCATGTGCAGATCTGCACATCCAGACTCGAACGTGCAGATCTGCACGTGCTAGCGTCGAAGACAATGTTGCACCAAT…
31-10	50.2000000000000	TTTCCTGATAGGCAGGTAAACCGAGAACTCGGTATGCCCTGGCCAACTGGTAAATTCAATTTTGCCTGAATGCTGATCAATCAAATTACGAGCGATGGATAAGCCAAGCCCGGTGCCACCTTCGCCAAGCTTAATTGTGAGCGCTCACAATTAAAAAAGATAAAGCGAAATCTGTGCCAACTTTTAAATTGCCCCTAAAAGGCGTTATCATGGGGACGTTCCTCGAAAAGGGGCTAGAATCTCCGCGCGCTGCGCGCGGATCGCCTGCACGGAGCTGGGTCCGGCTAGCATGTGCAGATCTGCACATCCAGACTCGAACGTGCAGATCTGCACGTGCTAGCGTCGAAGACAATGTTGCACCAATATAGTGCTTCAATGGAAACATTAAGCACCATGTTG…
41-10	48.4000000000000	TTTCCTGATAGGCAGGTAAACCGAGAACTCGGTATGCCCTGGCCAACTGGTAAATTCAATTTTGCCTGAATGCTGATCAATCAAATTACGAGCGATGGATAAGCCAAGCCCGGTGCCACCTTCGCCAAGCTTAATTGTGAGCGCTCACAATTAAAAAAGATAAAGCGAAATCTGTGCCAACTTTTAAATTGCCCCTAAAAGGCGTTATCATGGGGACGTTCCTCGAAAAGGGGCTAGAATCTCCGCGCGCTGCTAGCATGTGCAGATCTGCACATCCAGACTCGAACGTGCAGATCTGCACGTGCTAGCGTCGAAGACAATGTTGCACCAATATAGTGCTTCAATGGAAACATTAAGCACCATGTTGGTGCAATTGTGAGCGCTCACAATTGGATCCGA…
51-10	47.6	TTTCCTGATAGGCAGGTAAACCGAGAACTCGGTATGCCCTGGCCAACTGGTAAATTCAATTTTGCCTGAATGCTGATCAATCAAATTACGAGCGATGGATAAGCCAAGCCCGGTGCCACCTTCGCCAAGCTTAATTGTGAGCGCTCACAATTAAAAAAGATAAAGCGAAATCTGTGCCAACTTTTAAATTGCCCCTAAAAGGCGTTATCATGGGGACGCTAGCATGTGCAGATCTGCACATCCAGACTCGAACGTGCAGATCTGCACGTGCTAGCTCGAAGACAATGTTGCACCAATATAGTGCTTCAATGGAAACATTAAGCACCATGTTGGTGCAATTGTGAGCGCTCACAATTGGATCCGACAAGGCCTCAGGGCCCGATCGATGCGGCCGCTTAA…
61-10	47	TTTCCTGATAGGCAGGTAAACCGAGAACTCGGTATGCCCTGGCCAACTGGTAAATTCAATTTTGCCTGAATGCTGATCAATCAAATTACGAGCGATGGATAAGCCAAGCCCGGTGCCACCTTCGCCAAGCTTAATTGTGAGCGCTCACAATTAAAAAAGATAAAGCGAAATCTGTGCCAACTTTTAAATTGCCCCTAAAAGGCGCTAGCATGTGCAGATCTGCACATCCAGACTCGAACGTGCAGATCTGCACGTGCTAGCGTCGAAGACAATGTTGCACCAATATAGTGCTTCAATGGAAACATTAAGCACCATGTTGGTGCAATTGTGAGCGCTCACAATTGGATCCGACAAGGCCTCAGGGCCCGATCGATGCGGCCGCTTAATTAATTAATCTAG…
71-10	46.4	TTTCCTGATAGGCAGGTAAACCGAGAACTCGGTATGCCCTGGCCAACTGGTAAATTCAATTTTGCCTGAATGCTGATCAATCAAATTACGAGCGATGGATAAGCCAAGCCCGGTGCCACCTTCGCCAAGCTTAATTGTGAGCGCTCACAATTAAAAAAGATAAAGCGAAATCTGTGCCAACTTTTAAATTGCCCCTAAAAGCTAGCATGTGCAGATCTGCACATCCAGACTCGAACGTGCAGATCTGCACGTGCTAGCTCGAAGACAATGTTGCACCAATATAGTGCTTCAATGGAAACATTAAGCACCATGTTGGTGCAATTGTGAGCGCTCACAATTGGATCCGACAAGGCCTCAGGGCCCGATCGATGCGGCCGCTTAATTAATTAATCTAGAGGT…
81-10	46.8	TTTCCTGATAGGCAGGTAAACCGAGAACTCGGTATGCCCTGGCCAACTGGTAAATTCAATTTTGCCTGAATGCTGATCAATCAAATTACGAGCGATGGATAAGCCAAGCCCGGTGCCACCTTCGCCAAGCTTAATTGTGAGCGCTCACAATTAAAAAAGATAAAGCGAAATCTGTGCCAACTTTTAAATTGCTAGCATGTGCAGATCTGCACATCCAGACTCGAACGTGCAGATCTGCACGTGCTAGCGTCGAAGACAATGTTGCACCAATATAGTGCTTCAATGGAAACATTAAGCACCATGTTGGTGCAATTGTGAGCGCTCACAATTGGATCCGACAAGGCCTCAGGGCCCGATCGATGCGGCCGCTTAATTAATTAATCTAGAGGTCTAGGGCGG…
gn12	48.6	tttcctgataggcaggtaaaccgagaactcggtatgccctggccaactggtaaattcaattttgcctgaatgctgatcaatcaaattacgagcgatggataagccaagcccggtgccaccttcgccaagcttaaaaagataaagcgaaatctgtgccaacttttaaattgcccctaaatgcataccgtgaggtctaggcccacacggtcggcgcttcgcagatcgtcctattatcgtataacgctagcctagaatctccgcgcgctgcgcgcaattgtgagcgctcacaattggatcgcctgcacggagctgggtaccaatgttgcaccaatatagtgcttcaatggaaacattaagcaccatgttggtgcaattgtgagcatatgtctctatcactga…
gn11	48.6	tttcctgataggcaggtaaaccgagaactcggtatgccctggccaactggtaaattcaattttgcctgaatgctgatcaatcaaattacgagcgatggataagccaagcccggtgccaccttcgccaagcttaaaaagataaagcgaaatctgtgccaacttttaaattgcccctaaatgcataccgtgaggtctaggcccacacggtcggcgcttcgcagatcgtcctattatcgtataacgctagcctagaatctccgcgcgctgcgcaattgtgagcgctcacaattgcggatcgcctgcacggagctgggtaccaatgttgcaccaatatagtgcttcaatggaaacattaagcaccatgttggtgcaattgtgagcatatgtctctatcactga…
gn10	48.6	tttcctgataggcaggtaaaccgagaactcggtatgccctggccaactggtaaattcaattttgcctgaatgctgatcaatcaaattacgagcgatggataagccaagcccggtgccaccttcgccaagcttaaaaagataaagcgaaatctgtgccaacttttaaattgcccctaaatgcataccgtgaggtctaggcccacacggtcggcgcttcgcagatcgtcctattatcgtataacgctagcctagaatctccgcgcgctgcaattgtgagcgctcacaattgcgcggatcgcctgcacggagctgggtaccaatgttgcaccaatatagtgcttcaatggaaacattaagcaccatgttggtgcaattgtgagcatatgtctctatcactga…
gn9	48.6	tttcctgataggcaggtaaaccgagaactcggtatgccctggccaactggtaaattcaattttgcctgaatgctgatcaatcaaattacgagcgatggataagccaagcccggtgccaccttcgccaagcttaaaaagataaagcgaaatctgtgccaacttttaaattgcccctaaatgcataccgtgaggtctaggcccacacggtcggcgcttcgcagatcgtcctattatcgtataacgctagcctagaatctccgcgcgctaattgtgagcgctcacaattgcgcgcggatcgcctgcacggagctgggtaccaatgttgcaccaatatagtgcttcaatggaaacattaagcaccatgttggtgcaattgtgagcatatgtctctatcactga…
gn8	48.6	tttcctgataggcaggtaaaccgagaactcggtatgccctggccaactggtaaattcaattttgcctgaatgctgatcaatcaaattacgagcgatggataagccaagcccggtgccaccttcgccaagcttaaaaagataaagcgaaatctgtgccaacttttaaattgcccctaaatgcataccgtgaggtctaggcccacacggtcggcgcttcgcagatcgtcctattatcgtataacgctagcctagaatctccgcgcgaattgtgagcgctcacaattctgcgcgcggatcgcctgcacggagctgggtaccaatgttgcaccaatatagtgcttcaatggaaacattaagcaccatgttggtgcaattgtgagcatatgtctctatcactga…
gn7	48.6	tttcctgataggcaggtaaaccgagaactcggtatgccctggccaactggtaaattcaattttgcctgaatgctgatcaatcaaattacgagcgatggataagccaagcccggtgccaccttcgccaagcttaaaaagataaagcgaaatctgtgccaacttttaaattgcccctaaatgcataccgtgaggtctaggcccacacggtcggcgcttcgcagatcgtcctattatcgtataacgctagcctagaatctccgcgaattgtgagcgctcacaattcgctgcgcgcggatcgcctgcacggagctgggtaccaatgttgcaccaatatagtgcttcaatggaaacattaagcaccatgttggtgcaattgtgagcatatgtctctatcactga…
gn6	48.6	tttcctgataggcaggtaaaccgagaactcggtatgccctggccaactggtaaattcaattttgcctgaatgctgatcaatcaaattacgagcgatggataagccaagcccggtgccaccttcgccaagcttaaaaagataaagcgaaatctgtgccaacttttaaattgcccctaaatgcataccgtgaggtctaggcccacacggtcggcgcttcgcagatcgtcctattatcgtataacgctagcctagaatctccgaattgtgagcgctcacaattcgcgctgcgcgcggatcgcctgcacggagctgggtaccaatgttgcaccaatatagtgcttcaatggaaacattaagcaccatgttggtgcaattgtgagcatatgtctctatcactga…
gn5	48.6	tttcctgataggcaggtaaaccgagaactcggtatgccctggccaactggtaaattcaattttgcctgaatgctgatcaatcaaattacgagcgatggataagccaagcccggtgccaccttcgccaagcttaaaaagataaagcgaaatctgtgccaacttttaaattgcccctaaatgcataccgtgaggtctaggcccacacggtcggcgcttcgcagatcgtcctattatcgtataacgctagcctagaatcccaattgtgagcgctcacaatttgcgcgctgcgcgcggatcgcctgcacggagctgggtaccaatgttgcaccaatatagtgcttcaatggaaacattaagcaccatgttggtgcaattgtgagcatatgtctctatcactga…
gn4	48.6	tttcctgataggcaggtaaaccgagaactcggtatgccctggccaactggtaaattcaattttgcctgaatgctgatcaatcaaattacgagcgatggataagccaagcccggtgccaccttcgccaagcttaaaaagataaagcgaaatctgtgccaacttttaaattgcccctaaatgcataccgtgaggtctaggcccacacggtcggcgcttcgcagatcgtcctattatcgtataacgctagcctagaatcaattgtgagcgctcacaatttccgcgcgctgcgcgcggatcgcctgcacggagctgggtaccaatgttgcaccaatatagtgcttcaatggaaacattaagcaccatgttggtgcaattgtgagcatatgtctctatcactga…
gn3	48.6	tttcctgataggcaggtaaaccgagaactcggtatgccctggccaactggtaaattcaattttgcctgaatgctgatcaatcaaattacgagcgatggataagccaagcccggtgccaccttcgccaagcttaaaaagataaagcgaaatctgtgccaacttttaaattgcccctaaatgcataccgtgaggtctaggcccacacggtcggcgcttcgcagatcgtcctattatcgtataacgctagcctagaaaattgtgagcgctcacaatttctccgcgcgctgcgcgcggatcgcctgcacggagctgggtaccaatgttgcaccaatatagtgcttcaatggaaacattaagcaccatgttggtgcaattgtgagcatatgtctctatcactga…
gn2	48.6	tttcctgataggcaggtaaaccgagaactcggtatgccctggccaactggtaaattcaattttgcctgaatgctgatcaatcaaattacgagcgatggataagccaagcccggtgccaccttcgccaagcttaaaaagataaagcgaaatctgtgccaacttttaaattgcccctaaatgcataccgtgaggtctaggcccacacggtcggcgcttcgcagatcgtcctattatcgtataacgctagcctagaattgtgagcgctcacaattaatctccgcgcgctgcgcgcggatcgcctgcacggagctgggtaccaatgttgcaccaatatagtgcttcaatggaaacattaagcaccatgttggtgcaattgtgagcatatgtctctatcactga…
gn1	48.6	tttcctgataggcaggtaaaccgagaactcggtatgccctggccaactggtaaattcaattttgcctgaatgctgatcaatcaaattacgagcgatggataagccaagcccggtgccaccttcgccaagcttaaaaagataaagcgaaatctgtgccaacttttaaattgcccctaaatgcataccgtgaggtctaggcccacacggtcggcgcttcgcagatcgtcctattatcgtataacgctagcctaattgtgagcgctcacaattagaatctccgcgcgctgcgcgcggatcgcctgcacggagctgggtaccaatgttgcaccaatatagtgcttcaatggaaacattaagcaccatgttggtgcaattgtgagcatatgtctctatcactga…
gn13	48.6	tttcctgataggcaggtaaaccgagaactcggtatgccctggccaactggtaaattcaattttgcctgaatgctgatcaatcaaattacgagcgatggataagccaagcccggtgccaccttcgccaagcttaaaaagataaagcgaaatctgtgccaacttttaaattgcccctaaatgcataccgtgaggtctaggcccacacggtcggcgcttcgcagatcgtcctattatcgtataacgctaaattgtgagcgctcacaattgcctagaatctccgcgcgctgcgcgcggatcgcctgcacggagctgggtaccaatgttgcaccaatatagtgcttcaatggaaacattaagcaccatgttggtgcaattgtgagcatatgtctctatcactga…
gn14	48.6	tttcctgataggcaggtaaaccgagaactcggtatgccctggccaactggtaaattcaattttgcctgaatgctgatcaatcaaattacgagcgatggataagccaagcccggtgccaccttcgccaagcttaaaaagataaagcgaaatctgtgccaacttttaaattgcccctaaatgcataccgtgaggtctaggcccacacggtcggcgcttcgcagatcgtcctattatcgtataacgcaattgtgagcgctcacaatttagcctagaatctccgcgcgctgcgcgcggatcgcctgcacggagctgggtaccaatgttgcaccaatatagtgcttcaatggaaacattaagcaccatgttggtgcaattgtgagcatatgtctctatcactga…
gn15	48.6	tttcctgataggcaggtaaaccgagaactcggtatgccctggccaactggtaaattcaattttgcctgaatgctgatcaatcaaattacgagcgatggataagccaagcccggtgccaccttcgccaagcttaaaaagataaagcgaaatctgtgccaacttttaaattgcccctaaatgcataccgtgaggtctaggcccacacggtcggcgcttcgcagatcgtcctattatcgtataacaattgtgagcgctcacaattgctagcctagaatctccgcgcgctgcgcgcggatcgcctgcacggagctgggtaccaatgttgcaccaatatagtgcttcaatggaaacattaagcaccatgttggtgcaattgtgagcatatgtctctatcactga…
gn16	48.6	tttcctgataggcaggtaaaccgagaactcggtatgccctggccaactggtaaattcaattttgcctgaatgctgatcaatcaaattacgagcgatggataagccaagcccggtgccaccttcgccaagcttaaaaagataaagcgaaatctgtgccaacttttaaattgcccctaaatgcataccgtgaggtctaggcccacacggtcggcgcttcgcagatcgtcctattatcgtataaattgtgagcgctcacaattacgctagcctagaatctccgcgcgctgcgcgcggatcgcctgcacggagctgggtaccaatgttgcaccaatatagtgcttcaatggaaacattaagcaccatgttggtgcaattgtgagcatatgtctctatcactga…
gn17	48.6	tttcctgataggcaggtaaaccgagaactcggtatgccctggccaactggtaaattcaattttgcctgaatgctgatcaatcaaattacgagcgatggataagccaagcccggtgccaccttcgccaagcttaaaaagataaagcgaaatctgtgccaacttttaaattgcccctaaatgcataccgtgaggtctaggcccacacggtcggcgcttcgcagatcgtcctattatcgtaaattgtgagcgctcacaatttaacgctagcctagaatctccgcgcgctgcgcgcggatcgcctgcacggagctgggtaccaatgttgcaccaatatagtgcttcaatggaaacattaagcaccatgttggtgcaattgtgagcatatgtctctatcactga…
gn18	48.6	tttcctgataggcaggtaaaccgagaactcggtatgccctggccaactggtaaattcaattttgcctgaatgctgatcaatcaaattacgagcgatggataagccaagcccggtgccaccttcgccaagcttaaaaagataaagcgaaatctgtgccaacttttaaattgcccctaaatgcataccgtgaggtctaggcccacacggtcggcgcttcgcagatcgtcctattatcgaattgtgagcgctcacaatttataacgctagcctagaatctccgcgcgctgcgcgcggatcgcctgcacggagctgggtaccaatgttgcaccaatatagtgcttcaatggaaacattaagcaccatgttggtgcaattgtgagcatatgtctctatcactga…
gn19	48.6	tttcctgataggcaggtaaaccgagaactcggtatgccctggccaactggtaaattcaattttgcctgaatgctgatcaatcaaattacgagcgatggataagccaagcccggtgccaccttcgccaagcttaaaaagataaagcgaaatctgtgccaacttttaaattgcccctaaatgcataccgtgaggtctaggcccacacggtcggcgcttcgcagatcgtcctattataattgtgagcgctcacaattcgtataacgctagcctagaatctccgcgcgctgcgcgcggatcgcctgcacggagctgggtaccaatgttgcaccaatatagtgcttcaatggaaacattaagcaccatgttggtgcaattgtgagcatatgtctctatcactga…
gn20	48.6	tttcctgataggcaggtaaaccgagaactcggtatgccctggccaactggtaaattcaattttgcctgaatgctgatcaatcaaattacgagcgatggataagccaagcccggtgccaccttcgccaagcttaaaaagataaagcgaaatctgtgccaacttttaaattgcccctaaatgcataccgtgaggtctaggcccacacggtcggcgcttcgcagatcgtcctattaattgtgagcgctcacaattatcgtataacgctagcctagaatctccgcgcgctgcgcgcggatcgcctgcacggagctgggtaccaatgttgcaccaatatagtgcttcaatggaaacattaagcaccatgttggtgcaattgtgagcatatgtctctatcactga…
gn21	48.6	tttcctgataggcaggtaaaccgagaactcggtatgccctggccaactggtaaattcaattttgcctgaatgctgatcaatcaaattacgagcgatggataagccaagcccggtgccaccttcgccaagcttaaaaagataaagcgaaatctgtgccaacttttaaattgcccctaaatgcataccgtgaggtctaggcccacacggtcggcgcttcgcagatcgtcctaaattgtgagcgctcacaattttatcgtataacgctagcctagaatctccgcgcgctgcgcgcggatcgcctgcacggagctgggtaccaatgttgcaccaatatagtgcttcaatggaaacattaagcaccatgttggtgcaattgtgagcatatgtctctatcactga…
gn23	48.6	tttcctgataggcaggtaaaccgagaactcggtatgccctggccaactggtaaattcaattttgcctgaatgctgatcaatcaaattacgagcgatggataagccaagcccggtgccaccttcgccaagcttaaaaagataaagcgaaatctgtgccaacttttaaattgcccctaaatgcataccgtgaggtctaggcccacacggtcggcgcttcgcagatcgtaattgtgagcgctcacaattcctattatcgtataacgctagcctagaatctccgcgcgctgcgcgcggatcgcctgcacggagctgggtaccaatgttgcaccaatatagtgcttcaatggaaacattaagcaccatgttggtgcaattgtgagcatatgtctctatcactga…
gn24	48.6	tttcctgataggcaggtaaaccgagaactcggtatgccctggccaactggtaaattcaattttgcctgaatgctgatcaatcaaattacgagcgatggataagccaagcccggtgccaccttcgccaagcttaaaaagataaagcgaaatctgtgccaacttttaaattgcccctaaatgcataccgtgaggtctaggcccacacggtcggcgcttcgcagatcaattgtgagcgctcacaattgtcctattatcgtataacgctagcctagaatctccgcgcgctgcgcgcggatcgcctgcacggagctgggtaccaatgttgcaccaatatagtgcttcaatggaaacattaagcaccatgttggtgcaattgtgagcatatgtctctatcactga…
gn47	48.6	tttcctgataggcaggtaaaccgagaactcggtatgccctggccaactggtaaattcaattttgcctgaatgctgatcaatcaaattacgagcgatggataagccaagcccggtgccaccttcgccaagcttaaaaagataaagcgaaatctgtgccaacttttaaattgcaatgcataccgtgaggtctaggcccacacggtcggcgcttcgcagctagaatctccgcgcgctgcgcgcggaattgttatccgctcacaattccagactcgagaattgtgagcgctcacaattatcgcctgcacggagctgggtaccaatgttgcaccaatatagtgcttcaatggaaacattaagcaccatgttggtgcaattgtgagcatatgtctctatcactga…
gn48	48.6	tttcctgataggcaggtaaaccgagaactcggtatgccctggccaactggtaaattcaattttgcctgaatgctgatcaatcaaattacgagcgatggataagccaagcccggtgccaccttcgccaagcttaaaaagataaagcgaaatctgtgccaacttttaaattgcaatgcataccgtgaggtctaggcccacacggtcggcgcttcgcagctagaatctccgcgcgctgcgcgcggataattgttatccgctcacaattccagactcgagaattgtgagcgctcacaattcgcctgcacggagctgggtaccaatgttgcaccaatatagtgcttcaatggaaacattaagcaccatgttggtgcaattgtgagcatatgtctctatcactga…
gn37	48.6	tttcctgataggcaggtaaaccgagaactcggtatgccctggccaactggtaaattcaattttgcctgaatgctgatcaatcaaattacgagcgatggataagccaagcccggtgccaccttcgccaagcttaaaaagataaagcgaaatctgtgccaacttttaaattgcaatgcataccgtgaggtctaggcccacacggtcggcgcttcgcagctagaatctccgcgcgctgcgcgcaattgttatccgctcacaattccagactcgagaattgtgagcgctcacaattggatcgcctgcacggagctgggtaccaatgttgcaccaatatagtgcttcaatggaaacattaagcaccatgttggtgcaattgtgagcatatgtctctatcactga…
gn36	48.6	tttcctgataggcaggtaaaccgagaactcggtatgccctggccaactggtaaattcaattttgcctgaatgctgatcaatcaaattacgagcgatggataagccaagcccggtgccaccttcgccaagcttaaaaagataaagcgaaatctgtgccaacttttaaattgcaatgcataccgtgaggtctaggcccacacggtcggcgcttcgcagctagaatctccgcgcgctgcgcaattgttatccgctcacaattccagactcgagaattgtgagcgctcacaattgcggatcgcctgcacggagctgggtaccaatgttgcaccaatatagtgcttcaatggaaacattaagcaccatgttggtgcaattgtgagcatatgtctctatcactga…
gn35	48.6	tttcctgataggcaggtaaaccgagaactcggtatgccctggccaactggtaaattcaattttgcctgaatgctgatcaatcaaattacgagcgatggataagccaagcccggtgccaccttcgccaagcttaaaaagataaagcgaaatctgtgccaacttttaaattgcaatgcataccgtgaggtctaggcccacacggtcggcgcttcgcagctagaatctccgcgcgctgcaattgttatccgctcacaattccagactcgagaattgtgagcgctcacaattgcgcggatcgcctgcacggagctgggtaccaatgttgcaccaatatagtgcttcaatggaaacattaagcaccatgttggtgcaattgtgagcatatgtctctatcactga…
gn34	48.6	tttcctgataggcaggtaaaccgagaactcggtatgccctggccaactggtaaattcaattttgcctgaatgctgatcaatcaaattacgagcgatggataagccaagcccggtgccaccttcgccaagcttaaaaagataaagcgaaatctgtgccaacttttaaattgcaatgcataccgtgaggtctaggcccacacggtcggcgcttcgcagctagaatctccgcgcgctaattgttatccgctcacaattccagactcgagaattgtgagcgctcacaattgcgcgcggatcgcctgcacggagctgggtaccaatgttgcaccaatatagtgcttcaatggaaacattaagcaccatgttggtgcaattgtgagcatatgtctctatcactga…
gn33	48.6	tttcctgataggcaggtaaaccgagaactcggtatgccctggccaactggtaaattcaattttgcctgaatgctgatcaatcaaattacgagcgatggataagccaagcccggtgccaccttcgccaagcttaaaaagataaagcgaaatctgtgccaacttttaaattgcaatgcataccgtgaggtctaggcccacacggtcggcgcttcgcagctagaatctccgcgcgaattgttatccgctcacaattccagactcgagaattgtgagcgctcacaattctgcgcgcggatcgcctgcacggagctgggtaccaatgttgcaccaatatagtgcttcaatggaaacattaagcaccatgttggtgcaattgtgagcatatgtctctatcactga…
gn32	48.6	tttcctgataggcaggtaaaccgagaactcggtatgccctggccaactggtaaattcaattttgcctgaatgctgatcaatcaaattacgagcgatggataagccaagcccggtgccaccttcgccaagcttaaaaagataaagcgaaatctgtgccaacttttaaattgcaatgcataccgtgaggtctaggcccacacggtcggcgcttcgcagctagaatctccgcgaattgttatccgctcacaattccagactcgagaattgtgagcgctcacaattcgctgcgcgcggatcgcctgcacggagctgggtaccaatgttgcaccaatatagtgcttcaatggaaacattaagcaccatgttggtgcaattgtgagcatatgtctctatcactga…
gn31	48.6	tttcctgataggcaggtaaaccgagaactcggtatgccctggccaactggtaaattcaattttgcctgaatgctgatcaatcaaattacgagcgatggataagccaagcccggtgccaccttcgccaagcttaaaaagataaagcgaaatctgtgccaacttttaaattgcaatgcataccgtgaggtctaggcccacacggtcggcgcttcgcagctagaatctccgaattgttatccgctcacaattccagactcgagaattgtgagcgctcacaattcgcgctgcgcgcggatcgcctgcacggagctgggtaccaatgttgcaccaatatagtgcttcaatggaaacattaagcaccatgttggtgcaattgtgagcatatgtctctatcactga…
gn30	48.6	tttcctgataggcaggtaaaccgagaactcggtatgccctggccaactggtaaattcaattttgcctgaatgctgatcaatcaaattacgagcgatggataagccaagcccggtgccaccttcgccaagcttaaaaagataaagcgaaatctgtgccaacttttaaattgcaatgcataccgtgaggtctaggcccacacggtcggcgcttcgcagctagaatctcaattgttatccgctcacaattccagactcgagaattgtgagcgctcacaattcgcgcgctgcgcgcggatcgcctgcacggagctgggtaccaatgttgcaccaatatagtgcttcaatggaaacattaagcaccatgttggtgcaattgtgagcatatgtctctatcactga…
gn29	48.6	tttcctgataggcaggtaaaccgagaactcggtatgccctggccaactggtaaattcaattttgcctgaatgctgatcaatcaaattacgagcgatggataagccaagcccggtgccaccttcgccaagcttaaaaagataaagcgaaatctgtgccaacttttaaattgcaatgcataccgtgaggtctaggcccacacggtcggcgcttcgcagctagaatcaattgttatccgctcacaattccagactcgagaattgtgagcgctcacaatttccgcgcgctgcgcgcggatcgcctgcacggagctgggtaccaatgttgcaccaatatagtgcttcaatggaaacattaagcaccatgttggtgcaattgtgagcatatgtctctatcactga…
gn27	48.6	tttcctgataggcaggtaaaccgagaactcggtatgccctggccaactggtaaattcaattttgcctgaatgctgatcaatcaaattacgagcgatggataagccaagcccggtgccaccttcgccaagcttaaaaagataaagcgaaatctgtgccaacttttaaattgcaatgcataccgtgaggtctaggcccacacggtcggcgcttcgcagctagaattgttatccgctcacaattccagactcgagaattgtgagcgctcacaattaatctccgcgcgctgcgcgcggatcgcctgcacggagctgggtaccaatgttgcaccaatatagtgcttcaatggaaacattaagcaccatgttggtgcaattgtgagcatatgtctctatcactga…
gn26	48.6	tttcctgataggcaggtaaaccgagaactcggtatgccctggccaactggtaaattcaattttgcctgaatgctgatcaatcaaattacgagcgatggataagccaagcccggtgccaccttcgccaagcttaaaaagataaagcgaaatctgtgccaacttttaaattgcaatgcataccgtgaggtctaggcccacacggtcggcgcttcgcagctaattgttatccgctcacaattccagactcgagaattgtgagcgctcacaattagaatctccgcgcgctgcgcgcggatcgcctgcacggagctgggtaccaatgttgcaccaatatagtgcttcaatggaaacattaagcaccatgttggtgcaattgtgagcatatgtctctatcactga…
gn25	48.6	tttcctgataggcaggtaaaccgagaactcggtatgccctggccaactggtaaattcaattttgcctgaatgctgatcaatcaaattacgagcgatggataagccaagcccggtgccaccttcgccaagcttaaaaagataaagcgaaatctgtgccaacttttaaattgcaatgcataccgtgaggtctaggcccacacggtcggcgcttcgcagaattgttatccgctcacaattccagactcgagaattgtgagcgctcacaattctagaatctccgcgcgctgcgcgcggatcgcctgcacggagctgggtaccaatgttgcaccaatatagtgcttcaatggaaacattaagcaccatgttggtgcaattgtgagcatatgtctctatcactga…
gn38	48.6	tttcctgataggcaggtaaaccgagaactcggtatgccctggccaactggtaaattcaattttgcctgaatgctgatcaatcaaattacgagcgatggataagccaagcccggtgccaccttcgccaagcttaaaaagataaagcgaaatctgtgccaacttttaaattgcaatgcataccgtgaggtctaggcccacacggtcggcgcttcgcaattgttatccgctcacaattccagactcgagaattgtgagcgctcacaattagctagaatctccgcgcgctgcgcgcggatcgcctgcacggagctgggtaccaatgttgcaccaatatagtgcttcaatggaaacattaagcaccatgttggtgcaattgtgagcatatgtctctatcactga…
gn39	48.6	tttcctgataggcaggtaaaccgagaactcggtatgccctggccaactggtaaattcaattttgcctgaatgctgatcaatcaaattacgagcgatggataagccaagcccggtgccaccttcgccaagcttaaaaagataaagcgaaatctgtgccaacttttaaattgcaatgcataccgtgaggtctaggcccacacggtcggcgcttcaattgttatccgctcacaattccagactcgagaattgtgagcgctcacaattgcagctagaatctccgcgcgctgcgcgcggatcgcctgcacggagctgggtaccaatgttgcaccaatatagtgcttcaatggaaacattaagcaccatgttggtgcaattgtgagcatatgtctctatcactga…
gn40	48.6	tttcctgataggcaggtaaaccgagaactcggtatgccctggccaactggtaaattcaattttgcctgaatgctgatcaatcaaattacgagcgatggataagccaagcccggtgccaccttcgccaagcttaaaaagataaagcgaaatctgtgccaacttttaaattgcaatgcataccgtgaggtctaggcccacacggtcggcgctaattgttatccgctcacaattccagactcgagaattgtgagcgctcacaatttcgcagctagaatctccgcgcgctgcgcgcggatcgcctgcacggagctgggtaccaatgttgcaccaatatagtgcttcaatggaaacattaagcaccatgttggtgcaattgtgagcatatgtctctatcactga…
gn41	48.6	tttcctgataggcaggtaaaccgagaactcggtatgccctggccaactggtaaattcaattttgcctgaatgctgatcaatcaaattacgagcgatggataagccaagcccggtgccaccttcgccaagcttaaaaagataaagcgaaatctgtgccaacttttaaattgcaatgcataccgtgaggtctaggcccacacggtcggcgaattgttatccgctcacaattccagactcgagaattgtgagcgctcacaattcttcgcagctagaatctccgcgcgctgcgcgcggatcgcctgcacggagctgggtaccaatgttgcaccaatatagtgcttcaatggaaacattaagcaccatgttggtgcaattgtgagcatatgtctctatcactga…
gn42	48.6	tttcctgataggcaggtaaaccgagaactcggtatgccctggccaactggtaaattcaattttgcctgaatgctgatcaatcaaattacgagcgatggataagccaagcccggtgccaccttcgccaagcttaaaaagataaagcgaaatctgtgccaacttttaaattgcaatgcataccgtgaggtctaggcccacacggtcggaattgttatccgctcacaattccagactcgagaattgtgagcgctcacaattcgcttcgcagctagaatctccgcgcgctgcgcgcggatcgcctgcacggagctgggtaccaatgttgcaccaatatagtgcttcaatggaaacattaagcaccatgttggtgcaattgtgagcatatgtctctatcactga…
gn43	48.6	tttcctgataggcaggtaaaccgagaactcggtatgccctggccaactggtaaattcaattttgcctgaatgctgatcaatcaaattacgagcgatggataagccaagcccggtgccaccttcgccaagcttaaaaagataaagcgaaatctgtgccaacttttaaattgcaatgcataccgtgaggtctaggcccacacggtcaattgttatccgctcacaattccagactcgagaattgtgagcgctcacaattggcgcttcgcagctagaatctccgcgcgctgcgcgcggatcgcctgcacggagctgggtaccaatgttgcaccaatatagtgcttcaatggaaacattaagcaccatgttggtgcaattgtgagcatatgtctctatcactga…
gn44	48.6	tttcctgataggcaggtaaaccgagaactcggtatgccctggccaactggtaaattcaattttgcctgaatgctgatcaatcaaattacgagcgatggataagccaagcccggtgccaccttcgccaagcttaaaaagataaagcgaaatctgtgccaacttttaaattgcaatgcataccgtgaggtctaggcccacacggaattgttatccgctcacaattccagactcgagaattgtgagcgctcacaatttcggcgcttcgcagctagaatctccgcgcgctgcgcgcggatcgcctgcacggagctgggtaccaatgttgcaccaatatagtgcttcaatggaaacattaagcaccatgttggtgcaattgtgagcatatgtctctatcactga…
gn45	48.6	tttcctgataggcaggtaaaccgagaactcggtatgccctggccaactggtaaattcaattttgcctgaatgctgatcaatcaaattacgagcgatggataagccaagcccggtgccaccttcgccaagcttaaaaagataaagcgaaatctgtgccaacttttaaattgcaatgcataccgtgaggtctaggcccacacaattgttatccgctcacaattccagactcgagaattgtgagcgctcacaattggtcggcgcttcgcagctagaatctccgcgcgctgcgcgcggatcgcctgcacggagctgggtaccaatgttgcaccaatatagtgcttcaatggaaacattaagcaccatgttggtgcaattgtgagcatatgtctctatcactga…
gn46	48.6	tttcctgataggcaggtaaaccgagaactcggtatgccctggccaactggtaaattcaattttgcctgaatgctgatcaatcaaattacgagcgatggataagccaagcccggtgccaccttcgccaagcttaaaaagataaagcgaaatctgtgccaacttttaaattgcaatgcataccgtgaggtctaggcccacaattgttatccgctcacaattccagactcgagaattgtgagcgctcacaattacggtcggcgcttcgcagctagaatctccgcgcgctgcgcgcggatcgcctgcacggagctgggtaccaatgttgcaccaatatagtgcttcaatggaaacattaagcaccatgttggtgcaattgtgagcatatgtctctatcactga…
gn82	48.8	tttcctgataggcaggtaaaccgagaactcggtatgccctggccaactggtaaattcaattttgcctgaatgctgatcaatcaaattacgagcgatggataagccaagcccggtgccaccttcgccaagcttaaaaagataaagcgaaatctgtgccaacttttaaattgctaccgtgaggtctaggcccacacggtcggcgcttcgcagctagaatctccgcgcgctgcgcgcggatcgaattgttatccgctcacaattccagactcgagctttgcaattgtgagcgctcacaattcctgcacggagctgggtaccaatgttgcaccaatatagtgcttcaatggaaacattaagcaccatgttggtgcaattgtgagcatatgtctctatcactga…
gn81	48.8	tttcctgataggcaggtaaaccgagaactcggtatgccctggccaactggtaaattcaattttgcctgaatgctgatcaatcaaattacgagcgatggataagccaagcccggtgccaccttcgccaagcttaaaaagataaagcgaaatctgtgccaacttttaaattgctaccgtgaggtctaggcccacacggtcggcgcttcgcagctagaatctccgcgcgctgcgcgcggataattgttatccgctcacaattccagactcgagctttgcaattgtgagcgctcacaattcgcctgcacggagctgggtaccaatgttgcaccaatatagtgcttcaatggaaacattaagcaccatgttggtgcaattgtgagcatatgtctctatcactga…
gn80	48.8	tttcctgataggcaggtaaaccgagaactcggtatgccctggccaactggtaaattcaattttgcctgaatgctgatcaatcaaattacgagcgatggataagccaagcccggtgccaccttcgccaagcttaaaaagataaagcgaaatctgtgccaacttttaaattgctaccgtgaggtctaggcccacacggtcggcgcttcgcagctagaatctccgcgcgctgcgcgcggaattgttatccgctcacaattccagactcgagctttgcaattgtgagcgctcacaattatcgcctgcacggagctgggtaccaatgttgcaccaatatagtgcttcaatggaaacattaagcaccatgttggtgcaattgtgagcatatgtctctatcactga…
gn65	48.8	tttcctgataggcaggtaaaccgagaactcggtatgccctggccaactggtaaattcaattttgcctgaatgctgatcaatcaaattacgagcgatggataagccaagcccggtgccaccttcgccaagcttaaaaagataaagcgaaatctgtgccaacttttaaattgctaccgtgaggtctaggcccacacggtcggcgcttcgcagctagaatctccgcgcgctgcgcgcaattgttatccgctcacaattccagactcgagctttgcaattgtgagcgctcacaattggatcgcctgcacggagctgggtaccaatgttgcaccaatatagtgcttcaatggaaacattaagcaccatgttggtgcaattgtgagcatatgtctctatcactga…
gn66	48.8	tttcctgataggcaggtaaaccgagaactcggtatgccctggccaactggtaaattcaattttgcctgaatgctgatcaatcaaattacgagcgatggataagccaagcccggtgccaccttcgccaagcttaaaaagataaagcgaaatctgtgccaacttttaaattgctaccgtgaggtctaggcccacacggtcggcgcttcgcagctagaatctccgcgcgctgcgcaattgttatccgctcacaattccagactcgagctttgcaattgtgagcgctcacaattgcggatcgcctgcacggagctgggtaccaatgttgcaccaatatagtgcttcaatggaaacattaagcaccatgttggtgcaattgtgagcatatgtctctatcactga…
gn67	48.8	tttcctgataggcaggtaaaccgagaactcggtatgccctggccaactggtaaattcaattttgcctgaatgctgatcaatcaaattacgagcgatggataagccaagcccggtgccaccttcgccaagcttaaaaagataaagcgaaatctgtgccaacttttaaattgctaccgtgaggtctaggcccacacggtcggcgcttcgcagctagaatctccgcgcgctgcaattgttatccgctcacaattccagactcgagctttgcaattgtgagcgctcacaattgcgcggatcgcctgcacggagctgggtaccaatgttgcaccaatatagtgcttcaatggaaacattaagcaccatgttggtgcaattgtgagcatatgtctctatcactga…
gn68	48.8	tttcctgataggcaggtaaaccgagaactcggtatgccctggccaactggtaaattcaattttgcctgaatgctgatcaatcaaattacgagcgatggataagccaagcccggtgccaccttcgccaagcttaaaaagataaagcgaaatctgtgccaacttttaaattgctaccgtgaggtctaggcccacacggtcggcgcttcgcagctagaatctccgcgcgctaattgttatccgctcacaattccagactcgagctttgcaattgtgagcgctcacaattgcgcgcggatcgcctgcacggagctgggtaccaatgttgcaccaatatagtgcttcaatggaaacattaagcaccatgttggtgcaattgtgagcatatgtctctatcactga…
gn69	48.8	tttcctgataggcaggtaaaccgagaactcggtatgccctggccaactggtaaattcaattttgcctgaatgctgatcaatcaaattacgagcgatggataagccaagcccggtgccaccttcgccaagcttaaaaagataaagcgaaatctgtgccaacttttaaattgctaccgtgaggtctaggcccacacggtcggcgcttcgcagctagaatctccgcgcgaattgttatccgctcacaattccagactcgagctttgcaattgtgagcgctcacaattctgcgcgcggatcgcctgcacggagctgggtaccaatgttgcaccaatatagtgcttcaatggaaacattaagcaccatgttggtgcaattgtgagcatatgtctctatcactga…
gn70	48.8	tttcctgataggcaggtaaaccgagaactcggtatgccctggccaactggtaaattcaattttgcctgaatgctgatcaatcaaattacgagcgatggataagccaagcccggtgccaccttcgccaagcttaaaaagataaagcgaaatctgtgccaacttttaaattgctaccgtgaggtctaggcccacacggtcggcgcttcgcagctagaatctccgcgaattgttatccgctcacaattccagactcgagctttgcaattgtgagcgctcacaattcgctgcgcgcggatcgcctgcacggagctgggtaccaatgttgcaccaatatagtgcttcaatggaaacattaagcaccatgttggtgcaattgtgagcatatgtctctatcactga…
gn71	48.8	tttcctgataggcaggtaaaccgagaactcggtatgccctggccaactggtaaattcaattttgcctgaatgctgatcaatcaaattacgagcgatggataagccaagcccggtgccaccttcgccaagcttaaaaagataaagcgaaatctgtgccaacttttaaattgctaccgtgaggtctaggcccacacggtcggcgcttcgcagctagaatctccgaattgttatccgctcacaattccagactcgagctttgcaattgtgagcgctcacaattcgcgctgcgcgcggatcgcctgcacggagctgggtaccaatgttgcaccaatatagtgcttcaatggaaacattaagcaccatgttggtgcaattgtgagcatatgtctctatcactga…
gn72	48.8	tttcctgataggcaggtaaaccgagaactcggtatgccctggccaactggtaaattcaattttgcctgaatgctgatcaatcaaattacgagcgatggataagccaagcccggtgccaccttcgccaagcttaaaaagataaagcgaaatctgtgccaacttttaaattgctaccgtgaggtctaggcccacacggtcggcgcttcgcagctagaatctcaattgttatccgctcacaattccagactcgagctttgcaattgtgagcgctcacaattcgcgcgctgcgcgcggatcgcctgcacggagctgggtaccaatgttgcaccaatatagtgcttcaatggaaacattaagcaccatgttggtgcaattgtgagcatatgtctctatcactga…
gn73	48.8	tttcctgataggcaggtaaaccgagaactcggtatgccctggccaactggtaaattcaattttgcctgaatgctgatcaatcaaattacgagcgatggataagccaagcccggtgccaccttcgccaagcttaaaaagataaagcgaaatctgtgccaacttttaaattgctaccgtgaggtctaggcccacacggtcggcgcttcgcagctagaatcaattgttatccgctcacaattccagactcgagctttgcaattgtgagcgctcacaatttccgcgcgctgcgcgcggatcgcctgcacggagctgggtaccaatgttgcaccaatatagtgcttcaatggaaacattaagcaccatgttggtgcaattgtgagcatatgtctctatcactga…
gn74	48.8	tttcctgataggcaggtaaaccgagaactcggtatgccctggccaactggtaaattcaattttgcctgaatgctgatcaatcaaattacgagcgatggataagccaagcccggtgccaccttcgccaagcttaaaaagataaagcgaaatctgtgccaacttttaaattgctaccgtgaggtctaggcccacacggtcggcgcttcgcagctagaaaattgttatccgctcacaattccagactcgagctttgcaattgtgagcgctcacaatttctccgcgcgctgcgcgcggatcgcctgcacggagctgggtaccaatgttgcaccaatatagtgcttcaatggaaacattaagcaccatgttggtgcaattgtgagcatatgtctctatcactga…
gn75	48.8	tttcctgataggcaggtaaaccgagaactcggtatgccctggccaactggtaaattcaattttgcctgaatgctgatcaatcaaattacgagcgatggataagccaagcccggtgccaccttcgccaagcttaaaaagataaagcgaaatctgtgccaacttttaaattgctaccgtgaggtctaggcccacacggtcggcgcttcgcagctagaattgttatccgctcacaattccagactcgagctttgcaattgtgagcgctcacaattaatctccgcgcgctgcgcgcggatcgcctgcacggagctgggtaccaatgttgcaccaatatagtgcttcaatggaaacattaagcaccatgttggtgcaattgtgagcatatgtctctatcactga…
gn76	48.8	tttcctgataggcaggtaaaccgagaactcggtatgccctggccaactggtaaattcaattttgcctgaatgctgatcaatcaaattacgagcgatggataagccaagcccggtgccaccttcgccaagcttaaaaagataaagcgaaatctgtgccaacttttaaattgctaccgtgaggtctaggcccacacggtcggcgcttcgcagctaattgttatccgctcacaattccagactcgagctttgcaattgtgagcgctcacaattagaatctccgcgcgctgcgcgcggatcgcctgcacggagctgggtaccaatgttgcaccaatatagtgcttcaatggaaacattaagcaccatgttggtgcaattgtgagcatatgtctctatcactga…
gn77	48.8	tttcctgataggcaggtaaaccgagaactcggtatgccctggccaactggtaaattcaattttgcctgaatgctgatcaatcaaattacgagcgatggataagccaagcccggtgccaccttcgccaagcttaaaaagataaagcgaaatctgtgccaacttttaaattgctaccgtgaggtctaggcccacacggtcggcgcttcgcagaattgttatccgctcacaattccagactcgagctttgcaattgtgagcgctcacaattctagaatctccgcgcgctgcgcgcggatcgcctgcacggagctgggtaccaatgttgcaccaatatagtgcttcaatggaaacattaagcaccatgttggtgcaattgtgagcatatgtctctatcactga…
gn78	48.8	tttcctgataggcaggtaaaccgagaactcggtatgccctggccaactggtaaattcaattttgcctgaatgctgatcaatcaaattacgagcgatggataagccaagcccggtgccaccttcgccaagcttaaaaagataaagcgaaatctgtgccaacttttaaattgctaccgtgaggtctaggcccacacggtcggcgcttcgcaattgttatccgctcacaattccagactcgagctttgcaattgtgagcgctcacaattagctagaatctccgcgcgctgcgcgcggatcgcctgcacggagctgggtaccaatgttgcaccaatatagtgcttcaatggaaacattaagcaccatgttggtgcaattgtgagcatatgtctctatcactga…
gn79	48.8	tttcctgataggcaggtaaaccgagaactcggtatgccctggccaactggtaaattcaattttgcctgaatgctgatcaatcaaattacgagcgatggataagccaagcccggtgccaccttcgccaagcttaaaaagataaagcgaaatctgtgccaacttttaaattgctaccgtgaggtctaggcccacacggtcggcgcttcaattgttatccgctcacaattccagactcgagctttgcaattgtgagcgctcacaattgcagctagaatctccgcgcgctgcgcgcggatcgcctgcacggagctgggtaccaatgttgcaccaatatagtgcttcaatggaaacattaagcaccatgttggtgcaattgtgagcatatgtctctatcactga…
gn50	48.6	tttcctgataggcaggtaaaccgagaactcggtatgccctggccaactggtaaattcaattttgcctgaatgctgatcaatcaaattacgagcgatggataagccaagcccggtgccaccttcgccaagcttaaaaagataaagcgaaatctgtgccaacttttaaattgcgagaatgcataccgtgaggtctaggcccacacggtcggcgctaattgttatccgctcacaattccagactcaattgtgagcgctcacaatttcgcagctagaatctccgcgcgctgcgcgcggatcgcctgcacggagctgggtaccaatgttgcaccaatatagtgcttcaatggaaacattaagcaccatgttggtgcaattgtgagcatatgtctctatcactga…
gn51	48.6	tttcctgataggcaggtaaaccgagaactcggtatgccctggccaactggtaaattcaattttgcctgaatgctgatcaatcaaattacgagcgatggataagccaagcccggtgccaccttcgccaagcttaaaaagataaagcgaaatctgtgccaacttttaaattgcagaatgcataccgtgaggtctaggcccacacggtcggcgctaattgttatccgctcacaattccagactcgaattgtgagcgctcacaatttcgcagctagaatctccgcgcgctgcgcgcggatcgcctgcacggagctgggtaccaatgttgcaccaatatagtgcttcaatggaaacattaagcaccatgttggtgcaattgtgagcatatgtctctatcactga…
gn52	48.6	tttcctgataggcaggtaaaccgagaactcggtatgccctggccaactggtaaattcaattttgcctgaatgctgatcaatcaaattacgagcgatggataagccaagcccggtgccaccttcgccaagcttaaaaagataaagcgaaatctgtgccaacttttaaattgcgaatgcataccgtgaggtctaggcccacacggtcggcgctaattgttatccgctcacaattccagactcgaaattgtgagcgctcacaatttcgcagctagaatctccgcgcgctgcgcgcggatcgcctgcacggagctgggtaccaatgttgcaccaatatagtgcttcaatggaaacattaagcaccatgttggtgcaattgtgagcatatgtctctatcactga…
gn53	48.8	tttcctgataggcaggtaaaccgagaactcggtatgccctggccaactggtaaattcaattttgcctgaatgctgatcaatcaaattacgagcgatggataagccaagcccggtgccaccttcgccaagcttaaaaagataaagcgaaatctgtgccaacttttaaattgctaccgtgaggtctaggcccacacggtcggcgcttcgcagctagaatctccgcgcgctgcgcgcggatcgccaattgttatccgctcacaattccagactcgagctttgcaattgtgagcgctcacaatttgcacggagctgggtaccaatgttgcaccaatatagtgcttcaatggaaacattaagcaccatgttggtgcaattgtgagcatatgtctctatcactga…
gn54	48.8	tttcctgataggcaggtaaaccgagaactcggtatgccctggccaactggtaaattcaattttgcctgaatgctgatcaatcaaattacgagcgatggataagccaagcccggtgccaccttcgccaagcttaaaaagataaagcgaaatctgtgccaacttttaaattgcatgcataccgtgaggtctaggcccacacggtcggcgctaattgttatccgctcacaattccagactcgagcaattgtgagcgctcacaatttcgcagctagaatctccgcgcgctgcgcgcggatcgcctgcacggagctgggtaccaatgttgcaccaatatagtgcttcaatggaaacattaagcaccatgttggtgcaattgtgagcatatgtctctatcactga…
gn55	48.8	tttcctgataggcaggtaaaccgagaactcggtatgccctggccaactggtaaattcaattttgcctgaatgctgatcaatcaaattacgagcgatggataagccaagcccggtgccaccttcgccaagcttaaaaagataaagcgaaatctgtgccaacttttaaattgctgcataccgtgaggtctaggcccacacggtcggcgctaattgttatccgctcacaattccagactcgagctaattgtgagcgctcacaatttcgcagctagaatctccgcgcgctgcgcgcggatcgcctgcacggagctgggtaccaatgttgcaccaatatagtgcttcaatggaaacattaagcaccatgttggtgcaattgtgagcatatgtctctatcactga…
gn56	48.8	tttcctgataggcaggtaaaccgagaactcggtatgccctggccaactggtaaattcaattttgcctgaatgctgatcaatcaaattacgagcgatggataagccaagcccggtgccaccttcgccaagcttaaaaagataaagcgaaatctgtgccaacttttaaattgcgcataccgtgaggtctaggcccacacggtcggcgctaattgttatccgctcacaattccagactcgagcttaattgtgagcgctcacaatttcgcagctagaatctccgcgcgctgcgcgcggatcgcctgcacggagctgggtaccaatgttgcaccaatatagtgcttcaatggaaacattaagcaccatgttggtgcaattgtgagcatatgtctctatcactga…
gn57	48.6	tttcctgataggcaggtaaaccgagaactcggtatgccctggccaactggtaaattcaattttgcctgaatgctgatcaatcaaattacgagcgatggataagccaagcccggtgccaccttcgccaagcttaaaaagataaagcgaaatctgtgccaacttttaaattgccataccgtgaggtctaggcccacacggtcggcgctaattgttatccgctcacaattccagactcgagctttaattgtgagcgctcacaatttcgcagctagaatctccgcgcgctgcgcgcggatcgcctgcacggagctgggtaccaatgttgcaccaatatagtgcttcaatggaaacattaagcaccatgttggtgcaattgtgagcatatgtctctatcactga…
gn58	48.6	tttcctgataggcaggtaaaccgagaactcggtatgccctggccaactggtaaattcaattttgcctgaatgctgatcaatcaaattacgagcgatggataagccaagcccggtgccaccttcgccaagcttaaaaagataaagcgaaatctgtgccaacttttaaattgcataccgtgaggtctaggcccacacggtcggcgctaattgttatccgctcacaattccagactcgagctttgaattgtgagcgctcacaatttcgcagctagaatctccgcgcgctgcgcgcggatcgcctgcacggagctgggtaccaatgttgcaccaatatagtgcttcaatggaaacattaagcaccatgttggtgcaattgtgagcatatgtctctatcactga…
gn59	48.8	tttcctgataggcaggtaaaccgagaactcggtatgccctggccaactggtaaattcaattttgcctgaatgctgatcaatcaaattacgagcgatggataagccaagcccggtgccaccttcgccaagcttaaaaagataaagcgaaatctgtgccaacttttaaattgctaccgtgaggtctaggcccacacggtcggcgctaattgttatccgctcacaattccagactcgagctttgcaattgtgagcgctcacaatttcgcagctagaatctccgcgcgctgcgcgcggatcgcctgcacggagctgggtaccaatgttgcaccaatatagtgcttcaatggaaacattaagcaccatgttggtgcaattgtgagcatatgtctctatcactga…
gn61	49.2	tttcctgataggcaggtaaaccgagaactcggtatgccctggccaactggtaaattcaattttgcctgaatgctgatcaatcaaattacgagcgatggataagccaagcccggtgccaccttcgccaagcttaaaaagataaagcgaaatctgtgccaacttttaaattgcccgtgaggtctaggcccacacggtcggcgctaattgttatccgctcacaattccagactcgagctttgcgcaattgtgagcgctcacaatttcgcagctagaatctccgcgcgctgcgcgcggatcgcctgcacggagctgggtaccaatgttgcaccaatatagtgcttcaatggaaacattaagcaccatgttggtgcaattgtgagcatatgtctctatcactga…
gn62	49	tttcctgataggcaggtaaaccgagaactcggtatgccctggccaactggtaaattcaattttgcctgaatgctgatcaatcaaattacgagcgatggataagccaagcccggtgccaccttcgccaagcttaaaaagataaagcgaaatctgtgccaacttttaaattgccgtgaggtctaggcccacacggtcggcgctaattgttatccgctcacaattccagactcgagctttgcgcaaattgtgagcgctcacaatttcgcagctagaatctccgcgcgctgcgcgcggatcgcctgcacggagctgggtaccaatgttgcaccaatatagtgcttcaatggaaacattaagcaccatgttggtgcaattgtgagcatatgtctctatcactga…
gn63	48.8	tttcctgataggcaggtaaaccgagaactcggtatgccctggccaactggtaaattcaattttgcctgaatgctgatcaatcaaattacgagcgatggataagccaagcccggtgccaccttcgccaagcttaaaaagataaagcgaaatctgtgccaacttttaaattgcgtgaggtctaggcccacacggtcggcgctaattgttatccgctcacaattccagactcgagctttgcgcataattgtgagcgctcacaatttcgcagctagaatctccgcgcgctgcgcgcggatcgcctgcacggagctgggtaccaatgttgcaccaatatagtgcttcaatggaaacattaagcaccatgttggtgcaattgtgagcatatgtctctatcactga…
gn64	48.6	tttcctgataggcaggtaaaccgagaactcggtatgccctggccaactggtaaattcaattttgcctgaatgctgatcaatcaaattacgagcgatggataagccaagcccggtgccaccttcgccaagcttaaaaagataaagcgaaatctgtgccaacttttaaattgctgaggtctaggcccacacggtcggcgctaattgttatccgctcacaattccagactcgagctttgcgcattaattgtgagcgctcacaatttcgcagctagaatctccgcgcgctgcgcgcggatcgcctgcacggagctgggtaccaatgttgcaccaatatagtgcttcaatggaaacattaagcaccatgttggtgcaattgtgagcatatgtctctatcactga…
TetR out-of-phase tandems:
tandem_8_0	52.2	ACCTTCGCCAAGCTTAATTGTGAGCGCTCACAATTAAAAAAGATAAAGCGAAATCTGTGCCAACTTTTAAATTGCCCCTAAAAGGCGTTATCATGGGGACGCTAGCCAAAGAACAAAGTGTCCCAGCAGACGTGGAATAGCTCCGGACAGCCAACCTCTGATAGCGGCCGTTGAGAAAAGCCTGTCCCACTAGGTGGGCGTTCCGGCCTTACAGAGCGAATGGCGTAGTGCCGCAAAGAGGGGCCCGATTCCGGACTCAGGGGCCGGTCCCGTAAGCCGTGAGGAGCTTGGCTCTGTCAGCTGCGGGGCTCGTCAACATGATGCGCTCCAGCGCTAAGACCCAGCCACTCCCTATCAGTGATAGAGACAGACTCGACTCTATCATTGATAGAGTGCTAG…
tandem_8_1	52	ACCTTCGCCAAGCTTAATTGTGAGCGCTCACAATTAAAAAAGATAAAGCGAAATCTGTGCCAACTTTTAAATTGCCCCTAAAAGGGTTATCATGGGGACGCTAGCCAAAGAACAAAGTGTCCCAGCAGACGTGGAATAGCTCCGGACAGCCAACCTCTGATAGCGGCCGTTGAGAAAAGCCTGTCCCACTAGGTGGGCGTTCCGGCCTTACAGAGCGAATGGCGTAGTGCCGCAAAGAGGGGCCCGATTCCGGACTCAGGGGCCGGTCCCGTAAGCCGTGAGGAGCTTGGCTCTGTCAGCTGCGGGGCTCGTCAACATGATGCGCTCCAGCGCTAAGACCCAGCCACTCCCTATCAGTGATAGAGACAGACTCGACTCTATCATTGATAGAGTGCTAGC…
tandem_8_2	51.8	ACCTTCGCCAAGCTTAATTGTGAGCGCTCACAATTAAAAAAGATAAAGCGAAATCTGTGCCAACTTTTAAATTGCCCCTAAACTGTTATCATGGGGACGCTAGCCAAAGAACAAAGTGTCCCAGCAGACGTGGAATAGCTCCGGACAGCCAACCTCTGATAGCGGCCGTTGAGAAAAGCCTGTCCCACTAGGTGGGCGTTCCGGCCTTACAGAGCGAATGGCGTAGTGCCGCAAAGAGGGGCCCGATTCCGGACTCAGGGGCCGGTCCCGTAAGCCGTGAGGAGCTTGGCTCTGTCAGCTGCGGGGCTCGTCAACATGATGCGCTCCAGCGCTAAGACCCAGCCACTCCCTATCAGTGATAGAGACAGACTCGACTCTATCATTGATAGAGTGCTAGCG…
tandem_8_3	51.8	ACCTTCGCCAAGCTTAATTGTGAGCGCTCACAATTAAAAAAGATAAAGCGAAATCTGTGCCAACTTTTAAATTGCCCCTAAAAGTTATCATGGGGACGCTAGCCAAAGAACAAAGTGTCCCAGCAGACGTGGAATAGCTCCGGACAGCCAACCTCTGATAGCGGCCGTTGAGAAAAGCCTGTCCCACTAGGTGGGCGTTCCGGCCTTACAGAGCGAATGGCGTAGTGCCGCAAAGAGGGGCCCGATTCCGGACTCAGGGGCCGGTCCCGTAAGCCGTGAGGAGCTTGGCTCTGTCAGCTGCGGGGCTCGTCAACATGATGCGCTCCAGCGCTAAGACCCAGCCACTCCCTATCAGTGATAGAGACAGACTCGACTCTATCATTGATAGAGTGCTAGCGT…
tandem_8_4	52	ACCTTCGCCAAGCTTAATTGTGAGCGCTCACAATTAAAAAAGATAAAGCGAAATCTGTGCCAACTTTTAAATTGCCCCTAAAGTTATCATGGGGACGCTAGCCAAAGAACAAAGTGTCCCAGCAGACGTGGAATAGCTCCGGACAGCCAACCTCTGATAGCGGCCGTTGAGAAAAGCCTGTCCCACTAGGTGGGCGTTCCGGCCTTACAGAGCGAATGGCGTAGTGCCGCAAAGAGGGGCCCGATTCCGGACTCAGGGGCCGGTCCCGTAAGCCGTGAGGAGCTTGGCTCTGTCAGCTGCGGGGCTCGTCAACATGATGCGCTCCAGCGCTAAGACCCAGCCACTCCCTATCAGTGATAGAGACAGACTCGACTCTATCATTGATAGAGTGCTAGCGTC…
tandem_8_5	52.2	ACCTTCGCCAAGCTTAATTGTGAGCGCTCACAATTAAAAAAGATAAAGCGAAATCTGTGCCAACTTTTAAATTGCCCCTAAAAGGCGTTATCATGGGGACGCTAGCCAAAGAACAAAGTGTCCCAGCAGACGTGGAATAGCTCCGGACAGCCAACCTCTGATAGCGGCCGTTGAGAAAAGCCTGTCCCACTAGGTGGGCGTTCCGGCCTTACAGAGCGAATGGCGTAGTGCCGCAAAGAGGGGCCCGATTCCGGACTCAGGGGCCGGTCCCGTAAGCCGTGAGGAGCTTGGCTCTGTCAGCTGCGGGGCTCGTCAACATGATGCGCTCCAGCGCTAAGACCCATCCCTATCAGTGATAGAGACAGACTCGACTCTATCATTGATAGAGTGCCACGCTAG…
tandem_8_6	52	ACCTTCGCCAAGCTTAATTGTGAGCGCTCACAATTAAAAAAGATAAAGCGAAATCTGTGCCAACTTTTAAATTGCCCCTAAAAGGGTTATCATGGGGACGCTAGCCAAAGAACAAAGTGTCCCAGCAGACGTGGAATAGCTCCGGACAGCCAACCTCTGATAGCGGCCGTTGAGAAAAGCCTGTCCCACTAGGTGGGCGTTCCGGCCTTACAGAGCGAATGGCGTAGTGCCGCAAAGAGGGGCCCGATTCCGGACTCAGGGGCCGGTCCCGTAAGCCGTGAGGAGCTTGGCTCTGTCAGCTGCGGGGCTCGTCAACATGATGCGCTCCAGCGCTAAGACCCATCCCTATCAGTGATAGAGACAGACTCGACTCTATCATTGATAGAGTGCCACGCTAGC…
tandem_8_7	51.8	ACCTTCGCCAAGCTTAATTGTGAGCGCTCACAATTAAAAAAGATAAAGCGAAATCTGTGCCAACTTTTAAATTGCCCCTAAACTGTTATCATGGGGACGCTAGCCAAAGAACAAAGTGTCCCAGCAGACGTGGAATAGCTCCGGACAGCCAACCTCTGATAGCGGCCGTTGAGAAAAGCCTGTCCCACTAGGTGGGCGTTCCGGCCTTACAGAGCGAATGGCGTAGTGCCGCAAAGAGGGGCCCGATTCCGGACTCAGGGGCCGGTCCCGTAAGCCGTGAGGAGCTTGGCTCTGTCAGCTGCGGGGCTCGTCAACATGATGCGCTCCAGCGCTAAGACCCATCCCTATCAGTGATAGAGACAGACTCGACTCTATCATTGATAGAGTGCCACGCTAGCG…
tandem_8_8	51.8	ACCTTCGCCAAGCTTAATTGTGAGCGCTCACAATTAAAAAAGATAAAGCGAAATCTGTGCCAACTTTTAAATTGCCCCTAAAAGTTATCATGGGGACGCTAGCCAAAGAACAAAGTGTCCCAGCAGACGTGGAATAGCTCCGGACAGCCAACCTCTGATAGCGGCCGTTGAGAAAAGCCTGTCCCACTAGGTGGGCGTTCCGGCCTTACAGAGCGAATGGCGTAGTGCCGCAAAGAGGGGCCCGATTCCGGACTCAGGGGCCGGTCCCGTAAGCCGTGAGGAGCTTGGCTCTGTCAGCTGCGGGGCTCGTCAACATGATGCGCTCCAGCGCTAAGACCCATCCCTATCAGTGATAGAGACAGACTCGACTCTATCATTGATAGAGTGCCACGCTAGCGT…
tandem_8_9	52	ACCTTCGCCAAGCTTAATTGTGAGCGCTCACAATTAAAAAAGATAAAGCGAAATCTGTGCCAACTTTTAAATTGCCCCTAAAGTTATCATGGGGACGCTAGCCAAAGAACAAAGTGTCCCAGCAGACGTGGAATAGCTCCGGACAGCCAACCTCTGATAGCGGCCGTTGAGAAAAGCCTGTCCCACTAGGTGGGCGTTCCGGCCTTACAGAGCGAATGGCGTAGTGCCGCAAAGAGGGGCCCGATTCCGGACTCAGGGGCCGGTCCCGTAAGCCGTGAGGAGCTTGGCTCTGTCAGCTGCGGGGCTCGTCAACATGATGCGCTCCAGCGCTAAGACCCATCCCTATCAGTGATAGAGACAGACTCGACTCTATCATTGATAGAGTGCCACGCTAGCGTC…
tandem_8_10	52.2	ACCTTCGCCAAGCTTAATTGTGAGCGCTCACAATTAAAAAAGATAAAGCGAAATCTGTGCCAACTTTTAAATTGCCCCTAAAAGGCGTTATCATGGGGACGCTAGCCAAAGAACAAAGTGTCCCAGCAGACGTGGAATAGCTCCGGACAGCCAACCTCTGATAGCGGCCGTTGAGAAAAGCCTGTCCCACTAGGTGGGCGTTCCGGCCTTACAGAGCGAATGGCGTAGTGCCGCAAAGAGGGGCCCGATTCCGGACTCAGGGGCCGGTCCCGTAAGCCGTGAGGAGCTTGGCTCTGTCAGCTGCGGGGCTCGTCAACATGATGCGCTCCAGCGCTAAGTCCCTATCAGTGATAGAGACAGACTCGACTCTATCATTGATAGAGTACCCAGCCACGCTAG…
tandem_8_11	52	ACCTTCGCCAAGCTTAATTGTGAGCGCTCACAATTAAAAAAGATAAAGCGAAATCTGTGCCAACTTTTAAATTGCCCCTAAAAGGGTTATCATGGGGACGCTAGCCAAAGAACAAAGTGTCCCAGCAGACGTGGAATAGCTCCGGACAGCCAACCTCTGATAGCGGCCGTTGAGAAAAGCCTGTCCCACTAGGTGGGCGTTCCGGCCTTACAGAGCGAATGGCGTAGTGCCGCAAAGAGGGGCCCGATTCCGGACTCAGGGGCCGGTCCCGTAAGCCGTGAGGAGCTTGGCTCTGTCAGCTGCGGGGCTCGTCAACATGATGCGCTCCAGCGCTAAGTCCCTATCAGTGATAGAGACAGACTCGACTCTATCATTGATAGAGTACCCAGCCACGCTAGC…
tandem_8_12	51.8	ACCTTCGCCAAGCTTAATTGTGAGCGCTCACAATTAAAAAAGATAAAGCGAAATCTGTGCCAACTTTTAAATTGCCCCTAAACTGTTATCATGGGGACGCTAGCCAAAGAACAAAGTGTCCCAGCAGACGTGGAATAGCTCCGGACAGCCAACCTCTGATAGCGGCCGTTGAGAAAAGCCTGTCCCACTAGGTGGGCGTTCCGGCCTTACAGAGCGAATGGCGTAGTGCCGCAAAGAGGGGCCCGATTCCGGACTCAGGGGCCGGTCCCGTAAGCCGTGAGGAGCTTGGCTCTGTCAGCTGCGGGGCTCGTCAACATGATGCGCTCCAGCGCTAAGTCCCTATCAGTGATAGAGACAGACTCGACTCTATCATTGATAGAGTACCCAGCCACGCTAGCG…
tandem_8_13	51.8	ACCTTCGCCAAGCTTAATTGTGAGCGCTCACAATTAAAAAAGATAAAGCGAAATCTGTGCCAACTTTTAAATTGCCCCTAAAAGTTATCATGGGGACGCTAGCCAAAGAACAAAGTGTCCCAGCAGACGTGGAATAGCTCCGGACAGCCAACCTCTGATAGCGGCCGTTGAGAAAAGCCTGTCCCACTAGGTGGGCGTTCCGGCCTTACAGAGCGAATGGCGTAGTGCCGCAAAGAGGGGCCCGATTCCGGACTCAGGGGCCGGTCCCGTAAGCCGTGAGGAGCTTGGCTCTGTCAGCTGCGGGGCTCGTCAACATGATGCGCTCCAGCGCTAAGTCCCTATCAGTGATAGAGACAGACTCGACTCTATCATTGATAGAGTACCCAGCCACGCTAGCGT…
tandem_8_15	52.2	ACCTTCGCCAAGCTTAATTGTGAGCGCTCACAATTAAAAAAGATAAAGCGAAATCTGTGCCAACTTTTAAATTGCCCCTAAAAGGCGTTATCATGGGGACGCTAGCCAAAGAACAAAGTGTCCCAGCAGACGTGGAATAGCTCCGGACAGCCAACCTCTGATAGCGGCCGTTGAGAAAAGCCTGTCCCACTAGGTGGGCGTTCCGGCCTTACAGAGCGAATGGCGTAGTGCCGCAAAGAGGGGCCCGATTCCGGACTCAGGGGCCGGTCCCGTAAGCCGTGAGGAGCTTGGCTCTGTCAGCTGCGGGGCTCGTCAACATGATGCGCTCCAGCGTCCCTATCAGTGATAGAGACAGACTCGACTCTATCATTGATAGAGTCTAAGACCCAGCCACGCTAG…
tandem_8_17	51.8	ACCTTCGCCAAGCTTAATTGTGAGCGCTCACAATTAAAAAAGATAAAGCGAAATCTGTGCCAACTTTTAAATTGCCCCTAAACTGTTATCATGGGGACGCTAGCCAAAGAACAAAGTGTCCCAGCAGACGTGGAATAGCTCCGGACAGCCAACCTCTGATAGCGGCCGTTGAGAAAAGCCTGTCCCACTAGGTGGGCGTTCCGGCCTTACAGAGCGAATGGCGTAGTGCCGCAAAGAGGGGCCCGATTCCGGACTCAGGGGCCGGTCCCGTAAGCCGTGAGGAGCTTGGCTCTGTCAGCTGCGGGGCTCGTCAACATGATGCGCTCCAGCGTCCCTATCAGTGATAGAGACAGACTCGACTCTATCATTGATAGAGTCTAAGACCCAGCCACGCTAGCG…
TetR in-phase tandems:
tandem_14_0	51.8	ACCTTCGCCAAGCTTAATTGTGAGCGCTCACAATTAAAAAAGATAAAGCGAAATCTGTGCCAACTTTTAAATTGCCCCTAAAAGGCGTTATCATGGGGACGCTAGCCAAAGAACAAAGTGTCCCAGCAGACGTGGAATAGCTCCGGACAGCCAACCTCTGATAGCGGCCGTTGAGAAAAGCCTGTCCCACTAGGTGGGCGTTCCGGCCTTACAGAGCGAATGGCGTAGTGCCGCAAAGAGGGGCCCGATTCCGGACTCAGGGGCCGGTCCCGTAAGCCGTGAGGAGCTTGGCTCTGTCAGCTGCGGGGCTCGTCAACATGATGCGCTCCAGCGCTAAGACCCTCCCTATCAGTGATAGAGACAGACTCGAGCTTTACTCTATCATTGATAGAGTGCTAG…
tandem_14_1	51.6	ACCTTCGCCAAGCTTAATTGTGAGCGCTCACAATTAAAAAAGATAAAGCGAAATCTGTGCCAACTTTTAAATTGCCCCTAAAAGGGTTATCATGGGGACGCTAGCCAAAGAACAAAGTGTCCCAGCAGACGTGGAATAGCTCCGGACAGCCAACCTCTGATAGCGGCCGTTGAGAAAAGCCTGTCCCACTAGGTGGGCGTTCCGGCCTTACAGAGCGAATGGCGTAGTGCCGCAAAGAGGGGCCCGATTCCGGACTCAGGGGCCGGTCCCGTAAGCCGTGAGGAGCTTGGCTCTGTCAGCTGCGGGGCTCGTCAACATGATGCGCTCCAGCGCTAAGACCCTCCCTATCAGTGATAGAGACAGACTCGAGCTTTACTCTATCATTGATAGAGTGCTAGC…
tandem_14_2	51.4	ACCTTCGCCAAGCTTAATTGTGAGCGCTCACAATTAAAAAAGATAAAGCGAAATCTGTGCCAACTTTTAAATTGCCCCTAAACTGTTATCATGGGGACGCTAGCCAAAGAACAAAGTGTCCCAGCAGACGTGGAATAGCTCCGGACAGCCAACCTCTGATAGCGGCCGTTGAGAAAAGCCTGTCCCACTAGGTGGGCGTTCCGGCCTTACAGAGCGAATGGCGTAGTGCCGCAAAGAGGGGCCCGATTCCGGACTCAGGGGCCGGTCCCGTAAGCCGTGAGGAGCTTGGCTCTGTCAGCTGCGGGGCTCGTCAACATGATGCGCTCCAGCGCTAAGACCCTCCCTATCAGTGATAGAGACAGACTCGAGCTTTACTCTATCATTGATAGAGTGCTAGCG…
tandem_14_3	51.4	ACCTTCGCCAAGCTTAATTGTGAGCGCTCACAATTAAAAAAGATAAAGCGAAATCTGTGCCAACTTTTAAATTGCCCCTAAAAGTTATCATGGGGACGCTAGCCAAAGAACAAAGTGTCCCAGCAGACGTGGAATAGCTCCGGACAGCCAACCTCTGATAGCGGCCGTTGAGAAAAGCCTGTCCCACTAGGTGGGCGTTCCGGCCTTACAGAGCGAATGGCGTAGTGCCGCAAAGAGGGGCCCGATTCCGGACTCAGGGGCCGGTCCCGTAAGCCGTGAGGAGCTTGGCTCTGTCAGCTGCGGGGCTCGTCAACATGATGCGCTCCAGCGCTAAGACCCTCCCTATCAGTGATAGAGACAGACTCGAGCTTTACTCTATCATTGATAGAGTGCTAGCGT…
tandem_14_4	51.6	ACCTTCGCCAAGCTTAATTGTGAGCGCTCACAATTAAAAAAGATAAAGCGAAATCTGTGCCAACTTTTAAATTGCCCCTAAAGTTATCATGGGGACGCTAGCCAAAGAACAAAGTGTCCCAGCAGACGTGGAATAGCTCCGGACAGCCAACCTCTGATAGCGGCCGTTGAGAAAAGCCTGTCCCACTAGGTGGGCGTTCCGGCCTTACAGAGCGAATGGCGTAGTGCCGCAAAGAGGGGCCCGATTCCGGACTCAGGGGCCGGTCCCGTAAGCCGTGAGGAGCTTGGCTCTGTCAGCTGCGGGGCTCGTCAACATGATGCGCTCCAGCGCTAAGACCCTCCCTATCAGTGATAGAGACAGACTCGAGCTTTACTCTATCATTGATAGAGTGCTAGCGTC…
tandem_14_5	51.8	ACCTTCGCCAAGCTTAATTGTGAGCGCTCACAATTAAAAAAGATAAAGCGAAATCTGTGCCAACTTTTAAATTGCCCCTAAAAGGCGTTATCATGGGGACGCTAGCCAAAGAACAAAGTGTCCCAGCAGACGTGGAATAGCTCCGGACAGCCAACCTCTGATAGCGGCCGTTGAGAAAAGCCTGTCCCACTAGGTGGGCGTTCCGGCCTTACAGAGCGAATGGCGTAGTGCCGCAAAGAGGGGCCCGATTCCGGACTCAGGGGCCGGTCCCGTAAGCCGTGAGGAGCTTGGCTCTGTCAGCTGCGGGGCTCGTCAACATGATGCGCTCCAGCGCTAATCCCTATCAGTGATAGAGACAGACTCGAGCTTTACTCTATCATTGATAGAGTGACCCGCTAG…
tandem_14_6	51.6	ACCTTCGCCAAGCTTAATTGTGAGCGCTCACAATTAAAAAAGATAAAGCGAAATCTGTGCCAACTTTTAAATTGCCCCTAAAAGGGTTATCATGGGGACGCTAGCCAAAGAACAAAGTGTCCCAGCAGACGTGGAATAGCTCCGGACAGCCAACCTCTGATAGCGGCCGTTGAGAAAAGCCTGTCCCACTAGGTGGGCGTTCCGGCCTTACAGAGCGAATGGCGTAGTGCCGCAAAGAGGGGCCCGATTCCGGACTCAGGGGCCGGTCCCGTAAGCCGTGAGGAGCTTGGCTCTGTCAGCTGCGGGGCTCGTCAACATGATGCGCTCCAGCGCTAATCCCTATCAGTGATAGAGACAGACTCGAGCTTTACTCTATCATTGATAGAGTGACCCGCTAGC…
tandem_14_7	51.4	ACCTTCGCCAAGCTTAATTGTGAGCGCTCACAATTAAAAAAGATAAAGCGAAATCTGTGCCAACTTTTAAATTGCCCCTAAACTGTTATCATGGGGACGCTAGCCAAAGAACAAAGTGTCCCAGCAGACGTGGAATAGCTCCGGACAGCCAACCTCTGATAGCGGCCGTTGAGAAAAGCCTGTCCCACTAGGTGGGCGTTCCGGCCTTACAGAGCGAATGGCGTAGTGCCGCAAAGAGGGGCCCGATTCCGGACTCAGGGGCCGGTCCCGTAAGCCGTGAGGAGCTTGGCTCTGTCAGCTGCGGGGCTCGTCAACATGATGCGCTCCAGCGCTAATCCCTATCAGTGATAGAGACAGACTCGAGCTTTACTCTATCATTGATAGAGTGACCCGCTAGCG…
tandem_14_8	51.4	ACCTTCGCCAAGCTTAATTGTGAGCGCTCACAATTAAAAAAGATAAAGCGAAATCTGTGCCAACTTTTAAATTGCCCCTAAAAGTTATCATGGGGACGCTAGCCAAAGAACAAAGTGTCCCAGCAGACGTGGAATAGCTCCGGACAGCCAACCTCTGATAGCGGCCGTTGAGAAAAGCCTGTCCCACTAGGTGGGCGTTCCGGCCTTACAGAGCGAATGGCGTAGTGCCGCAAAGAGGGGCCCGATTCCGGACTCAGGGGCCGGTCCCGTAAGCCGTGAGGAGCTTGGCTCTGTCAGCTGCGGGGCTCGTCAACATGATGCGCTCCAGCGCTAATCCCTATCAGTGATAGAGACAGACTCGAGCTTTACTCTATCATTGATAGAGTGACCCGCTAGCGT…
tandem_14_9	51.6	ACCTTCGCCAAGCTTAATTGTGAGCGCTCACAATTAAAAAAGATAAAGCGAAATCTGTGCCAACTTTTAAATTGCCCCTAAAGTTATCATGGGGACGCTAGCCAAAGAACAAAGTGTCCCAGCAGACGTGGAATAGCTCCGGACAGCCAACCTCTGATAGCGGCCGTTGAGAAAAGCCTGTCCCACTAGGTGGGCGTTCCGGCCTTACAGAGCGAATGGCGTAGTGCCGCAAAGAGGGGCCCGATTCCGGACTCAGGGGCCGGTCCCGTAAGCCGTGAGGAGCTTGGCTCTGTCAGCTGCGGGGCTCGTCAACATGATGCGCTCCAGCGCTAATCCCTATCAGTGATAGAGACAGACTCGAGCTTTACTCTATCATTGATAGAGTGACCCGCTAGCGTC…
tandem_14_10	51.8	ACCTTCGCCAAGCTTAATTGTGAGCGCTCACAATTAAAAAAGATAAAGCGAAATCTGTGCCAACTTTTAAATTGCCCCTAAAAGGCGTTATCATGGGGACGCTAGCCAAAGAACAAAGTGTCCCAGCAGACGTGGAATAGCTCCGGACAGCCAACCTCTGATAGCGGCCGTTGAGAAAAGCCTGTCCCACTAGGTGGGCGTTCCGGCCTTACAGAGCGAATGGCGTAGTGCCGCAAAGAGGGGCCCGATTCCGGACTCAGGGGCCGGTCCCGTAAGCCGTGAGGAGCTTGGCTCTGTCAGCTGCGGGGCTCGTCAACATGATGCGCTCCAGCTCCCTATCAGTGATAGAGACAGACTCGAGCTTTACTCTATCATTGATAGAGTGCTAAGACCCGCTAG…
tandem_14_11	51.6	ACCTTCGCCAAGCTTAATTGTGAGCGCTCACAATTAAAAAAGATAAAGCGAAATCTGTGCCAACTTTTAAATTGCCCCTAAAAGGGTTATCATGGGGACGCTAGCCAAAGAACAAAGTGTCCCAGCAGACGTGGAATAGCTCCGGACAGCCAACCTCTGATAGCGGCCGTTGAGAAAAGCCTGTCCCACTAGGTGGGCGTTCCGGCCTTACAGAGCGAATGGCGTAGTGCCGCAAAGAGGGGCCCGATTCCGGACTCAGGGGCCGGTCCCGTAAGCCGTGAGGAGCTTGGCTCTGTCAGCTGCGGGGCTCGTCAACATGATGCGCTCCAGCTCCCTATCAGTGATAGAGACAGACTCGAGCTTTACTCTATCATTGATAGAGTGCTAAGACCCGCTAGC…
tandem_14_12	51.4	ACCTTCGCCAAGCTTAATTGTGAGCGCTCACAATTAAAAAAGATAAAGCGAAATCTGTGCCAACTTTTAAATTGCCCCTAAACTGTTATCATGGGGACGCTAGCCAAAGAACAAAGTGTCCCAGCAGACGTGGAATAGCTCCGGACAGCCAACCTCTGATAGCGGCCGTTGAGAAAAGCCTGTCCCACTAGGTGGGCGTTCCGGCCTTACAGAGCGAATGGCGTAGTGCCGCAAAGAGGGGCCCGATTCCGGACTCAGGGGCCGGTCCCGTAAGCCGTGAGGAGCTTGGCTCTGTCAGCTGCGGGGCTCGTCAACATGATGCGCTCCAGCTCCCTATCAGTGATAGAGACAGACTCGAGCTTTACTCTATCATTGATAGAGTGCTAAGACCCGCTAGCG…
tandem_14_13	51.4	ACCTTCGCCAAGCTTAATTGTGAGCGCTCACAATTAAAAAAGATAAAGCGAAATCTGTGCCAACTTTTAAATTGCCCCTAAAAGTTATCATGGGGACGCTAGCCAAAGAACAAAGTGTCCCAGCAGACGTGGAATAGCTCCGGACAGCCAACCTCTGATAGCGGCCGTTGAGAAAAGCCTGTCCCACTAGGTGGGCGTTCCGGCCTTACAGAGCGAATGGCGTAGTGCCGCAAAGAGGGGCCCGATTCCGGACTCAGGGGCCGGTCCCGTAAGCCGTGAGGAGCTTGGCTCTGTCAGCTGCGGGGCTCGTCAACATGATGCGCTCCAGCTCCCTATCAGTGATAGAGACAGACTCGAGCTTTACTCTATCATTGATAGAGTGCTAAGACCCGCTAGCGT…
tandem_14_15	51.8	ACCTTCGCCAAGCTTAATTGTGAGCGCTCACAATTAAAAAAGATAAAGCGAAATCTGTGCCAACTTTTAAATTGCCCCTAAAAGGCGTTATCATGGGGACGCTAGCCAAAGAACAAAGTGTCCCAGCAGACGTGGAATAGCTCCGGACAGCCAACCTCTGATAGCGGCCGTTGAGAAAAGCCTGTCCCACTAGGTGGGCGTTCCGGCCTTACAGAGCGAATGGCGTAGTGCCGCAAAGAGGGGCCCGATTCCGGACTCAGGGGCCGGTCCCGTAAGCCGTGAGGAGCTTGGCTCTGTCAGCTGCGGGGCTCGTCAACATGATGCGCTTCCCTATCAGTGATAGAGACAGACTCGAGCTTTACTCTATCATTGATAGAGTCCAGCGCTAAGACCCGCTAG…
tandem_14_17	51.4	ACCTTCGCCAAGCTTAATTGTGAGCGCTCACAATTAAAAAAGATAAAGCGAAATCTGTGCCAACTTTTAAATTGCCCCTAAACTGTTATCATGGGGACGCTAGCCAAAGAACAAAGTGTCCCAGCAGACGTGGAATAGCTCCGGACAGCCAACCTCTGATAGCGGCCGTTGAGAAAAGCCTGTCCCACTAGGTGGGCGTTCCGGCCTTACAGAGCGAATGGCGTAGTGCCGCAAAGAGGGGCCCGATTCCGGACTCAGGGGCCGGTCCCGTAAGCCGTGAGGAGCTTGGCTCTGTCAGCTGCGGGGCTCGTCAACATGATGCGCTTCCCTATCAGTGATAGAGACAGACTCGAGCTTTACTCTATCATTGATAGAGTCCAGCGCTAAGACCCGCTAGCG…
TetR single binding site:
ra51_s0	50.6	ACCTTCGCCAAGCTTAATTGTGAGCGCTCACAATTAAAAAAGATAAAGCGAAATCTGTGCCAACTTTTAAATTGCCCCTAAAAGGCGTTATCATGGGGACGCTAGCGCTCCGTGCAGGCGATCCGCGCGCAGCGCGCGGAGACGGTGGCGCAAAGCTCGAGTCTGGCCGGACCCAATCTCTATCACTGATAGGGAGCTAGCGTCGAAGACAATGTTGCACCAATATAGTGCTTCAATGGAAACATTAAGCACCATGTTGGTGCAATTGTGAGCGCTCACAATTGGATCCGACAAGGCCTCAGGGCCCGATCGATGCGGCCGCTTAATTAATTAATCTAGAGGTCTAGGGCGGCGGATTTGTCCTACTCAGGAGAGCGTTCACCGACAAACAACAGATAA…
ra51_s1	50.4	ACCTTCGCCAAGCTTAATTGTGAGCGCTCACAATTAAAAAAGATAAAGCGAAATCTGTGCCAACTTTTAAATTGCCCCTAAAAGGGTTATCATGGGGACGCTAGCGCTCCGTGCAGGCGATCCGCGCGCAGCGCGCGGAGACGGTGGCGCAAAGCTCGAGTCTGGCCGGACCCAATCTCTATCACTGATAGGGAGCTAGCGTCGAAGACAAATGTTGCACCAATATAGTGCTTCAATGGAAACATTAAGCACCATGTTGGTGCAATTGTGAGCGCTCACAATTGGATCCGACAAGGCCTCAGGGCCCGATCGATGCGGCCGCTTAATTAATTAATCTAGAGGTCTAGGGCGGCGGATTTGTCCTACTCAGGAGAGCGTTCACCGACAAACAACAGATAA…
ra51_s2	50.2	ACCTTCGCCAAGCTTAATTGTGAGCGCTCACAATTAAAAAAGATAAAGCGAAATCTGTGCCAACTTTTAAATTGCCCCTAAAAGGTTATCATGGGGACGCTAGCGCTCCGTGCAGGCGATCCGCGCGCAGCGCGCGGAGACGGTGGCGCAAAGCTCGAGTCTGGCCGGACCCAATCTCTATCACTGATAGGGAGCTAGCGTCGAAGACATAATGTTGCACCAATATAGTGCTTCAATGGAAACATTAAGCACCATGTTGGTGCAATTGTGAGCGCTCACAATTGGATCCGACAAGGCCTCAGGGCCCGATCGATGCGGCCGCTTAATTAATTAATCTAGAGGTCTAGGGCGGCGGATTTGTCCTACTCAGGAGAGCGTTCACCGACAAACAACAGATAA…
ra51_s3	50.2	ACCTTCGCCAAGCTTAATTGTGAGCGCTCACAATTAAAAAAGATAAAGCGAAATCTGTGCCAACTTTTAAATTGCCCCTAAAAGTTATCATGGGGACGCTAGCGCTCCGTGCAGGCGATCCGCGCGCAGCGCGCGGAGACGGTGGCGCAAAGCTCGAGTCTGGCCGGACCCAATCTCTATCACTGATAGGGAGCTAGCGTCGAAGACATGAATGTTGCACCAATATAGTGCTTCAATGGAAACATTAAGCACCATGTTGGTGCAATTGTGAGCGCTCACAATTGGATCCGACAAGGCCTCAGGGCCCGATCGATGCGGCCGCTTAATTAATTAATCTAGAGGTCTAGGGCGGCGGATTTGTCCTACTCAGGAGAGCGTTCACCGACAAACAACAGATAA…
ra51_s4	50.4	ACCTTCGCCAAGCTTAATTGTGAGCGCTCACAATTAAAAAAGATAAAGCGAAATCTGTGCCAACTTTTAAATTGCCCCTAAAGTTATCATGGGGACGCTAGCGCTCCGTGCAGGCGATCCGCGCGCAGCGCGCGGAGACGGTGGCGCAAAGCTCGAGTCTGGCCGGACCCAATCTCTATCACTGATAGGGAGCTAGCGTCGAAGACATGCAATGTTGCACCAATATAGTGCTTCAATGGAAACATTAAGCACCATGTTGGTGCAATTGTGAGCGCTCACAATTGGATCCGACAAGGCCTCAGGGCCCGATCGATGCGGCCGCTTAATTAATTAATCTAGAGGTCTAGGGCGGCGGATTTGTCCTACTCAGGAGAGCGTTCACCGACAAACAACAGATAA…
ra51_s5	50.8	ACCTTCGCCAAGCTTAATTGTGAGCGCTCACAATTAAAAAAGATAAAGCGAAATCTGTGCCAACTTTTAAATTGCCCCTAAAAGGCGTTATCATGGGGACGCTAGCGTGGCGCAAAGCTCGAGTCTGGCCGGACCCAGCTCCGTGCAGGCGATCCGCGCGCAGCGCGCGGATCTCTATCACTGATAGGGACCGAGGCTAGCGTCGAAGACAATGTTGCACCAATATAGTGCTTCAATGGAAACATTAAGCACCATGTTGGTGCAATTGTGAGCGCTCACAATTGGATCCGACAAGGCCTCAGGGCCCGATCGATGCGGCCGCTTAATTAATTAATCTAGAGGTCTAGGGCGGCGGATTTGTCCTACTCAGGAGAGCGTTCACCGACAAACAACAGATAA…
ra51_s6	50.6	ACCTTCGCCAAGCTTAATTGTGAGCGCTCACAATTAAAAAAGATAAAGCGAAATCTGTGCCAACTTTTAAATTGCCCCTAAAAGGGTTATCATGGGGACGCTAGCGTGGCGCAAAGCTCGAGTCTGGCCGGACCCAGCTCCGTGCAGGCGATCCGCGCGCAGCGCGCGGATCTCTATCACTGATAGGGACCGAGGCTAGCGTCGAAGACAAATGTTGCACCAATATAGTGCTTCAATGGAAACATTAAGCACCATGTTGGTGCAATTGTGAGCGCTCACAATTGGATCCGACAAGGCCTCAGGGCCCGATCGATGCGGCCGCTTAATTAATTAATCTAGAGGTCTAGGGCGGCGGATTTGTCCTACTCAGGAGAGCGTTCACCGACAAACAACAGATAA…
ra51_s7	50.4	ACCTTCGCCAAGCTTAATTGTGAGCGCTCACAATTAAAAAAGATAAAGCGAAATCTGTGCCAACTTTTAAATTGCCCCTAAAAGGTTATCATGGGGACGCTAGCGTGGCGCAAAGCTCGAGTCTGGCCGGACCCAGCTCCGTGCAGGCGATCCGCGCGCAGCGCGCGGATCTCTATCACTGATAGGGACCGAGGCTAGCGTCGAAGACATAATGTTGCACCAATATAGTGCTTCAATGGAAACATTAAGCACCATGTTGGTGCAATTGTGAGCGCTCACAATTGGATCCGACAAGGCCTCAGGGCCCGATCGATGCGGCCGCTTAATTAATTAATCTAGAGGTCTAGGGCGGCGGATTTGTCCTACTCAGGAGAGCGTTCACCGACAAACAACAGATAA…
ra51_s8	50.4	ACCTTCGCCAAGCTTAATTGTGAGCGCTCACAATTAAAAAAGATAAAGCGAAATCTGTGCCAACTTTTAAATTGCCCCTAAAAGTTATCATGGGGACGCTAGCGTGGCGCAAAGCTCGAGTCTGGCCGGACCCAGCTCCGTGCAGGCGATCCGCGCGCAGCGCGCGGATCTCTATCACTGATAGGGACCGAGGCTAGCGTCGAAGACATGAATGTTGCACCAATATAGTGCTTCAATGGAAACATTAAGCACCATGTTGGTGCAATTGTGAGCGCTCACAATTGGATCCGACAAGGCCTCAGGGCCCGATCGATGCGGCCGCTTAATTAATTAATCTAGAGGTCTAGGGCGGCGGATTTGTCCTACTCAGGAGAGCGTTCACCGACAAACAACAGATAA…
ra51_s9	50.6	ACCTTCGCCAAGCTTAATTGTGAGCGCTCACAATTAAAAAAGATAAAGCGAAATCTGTGCCAACTTTTAAATTGCCCCTAAAGTTATCATGGGGACGCTAGCGTGGCGCAAAGCTCGAGTCTGGCCGGACCCAGCTCCGTGCAGGCGATCCGCGCGCAGCGCGCGGATCTCTATCACTGATAGGGACCGAGGCTAGCGTCGAAGACATGCAATGTTGCACCAATATAGTGCTTCAATGGAAACATTAAGCACCATGTTGGTGCAATTGTGAGCGCTCACAATTGGATCCGACAAGGCCTCAGGGCCCGATCGATGCGGCCGCTTAATTAATTAATCTAGAGGTCTAGGGCGGCGGATTTGTCCTACTCAGGAGAGCGTTCACCGACAAACAACAGATAA…
ra51_s10	50.4	ACCTTCGCCAAGCTTAATTGTGAGCGCTCACAATTAAAAAAGATAAAGCGAAATCTGTGCCAACTTTTAAATTGCCCCTAAAAGGCGTTATCATGGGGACGCTAGCGCAAAGCTCGAGTCTGGCCGGACCCAGCTCCGTGCAGGCGATCCGCGCGCAGCGCGCGGATCTCTATCACTGATAGGGATCGAGTCTGGGCTAGCGTCGAAGACAATGTTGCACCAATATAGTGCTTCAATGGAAACATTAAGCACCATGTTGGTGCAATTGTGAGCGCTCACAATTGGATCCGACAAGGCCTCAGGGCCCGATCGATGCGGCCGCTTAATTAATTAATCTAGAGGTCTAGGGCGGCGGATTTGTCCTACTCAGGAGAGCGTTCACCGACAAACAACAGATAA…
ra51_s11	50.2	ACCTTCGCCAAGCTTAATTGTGAGCGCTCACAATTAAAAAAGATAAAGCGAAATCTGTGCCAACTTTTAAATTGCCCCTAAAAGGGTTATCATGGGGACGCTAGCGCAAAGCTCGAGTCTGGCCGGACCCAGCTCCGTGCAGGCGATCCGCGCGCAGCGCGCGGATCTCTATCACTGATAGGGATCGAGTCTGGGCTAGCGTCGAAGACAAATGTTGCACCAATATAGTGCTTCAATGGAAACATTAAGCACCATGTTGGTGCAATTGTGAGCGCTCACAATTGGATCCGACAAGGCCTCAGGGCCCGATCGATGCGGCCGCTTAATTAATTAATCTAGAGGTCTAGGGCGGCGGATTTGTCCTACTCAGGAGAGCGTTCACCGACAAACAACAGATAA…
ra51_s12	50	ACCTTCGCCAAGCTTAATTGTGAGCGCTCACAATTAAAAAAGATAAAGCGAAATCTGTGCCAACTTTTAAATTGCCCCTAAAAGGTTATCATGGGGACGCTAGCGCAAAGCTCGAGTCTGGCCGGACCCAGCTCCGTGCAGGCGATCCGCGCGCAGCGCGCGGATCTCTATCACTGATAGGGATCGAGTCTGGGCTAGCGTCGAAGACATAATGTTGCACCAATATAGTGCTTCAATGGAAACATTAAGCACCATGTTGGTGCAATTGTGAGCGCTCACAATTGGATCCGACAAGGCCTCAGGGCCCGATCGATGCGGCCGCTTAATTAATTAATCTAGAGGTCTAGGGCGGCGGATTTGTCCTACTCAGGAGAGCGTTCACCGACAAACAACAGATAA…
ra51_s13	50	ACCTTCGCCAAGCTTAATTGTGAGCGCTCACAATTAAAAAAGATAAAGCGAAATCTGTGCCAACTTTTAAATTGCCCCTAAAAGTTATCATGGGGACGCTAGCGCAAAGCTCGAGTCTGGCCGGACCCAGCTCCGTGCAGGCGATCCGCGCGCAGCGCGCGGATCTCTATCACTGATAGGGATCGAGTCTGGGCTAGCGTCGAAGACATGAATGTTGCACCAATATAGTGCTTCAATGGAAACATTAAGCACCATGTTGGTGCAATTGTGAGCGCTCACAATTGGATCCGACAAGGCCTCAGGGCCCGATCGATGCGGCCGCTTAATTAATTAATCTAGAGGTCTAGGGCGGCGGATTTGTCCTACTCAGGAGAGCGTTCACCGACAAACAACAGATAA…
ra51_s14	50.2	ACCTTCGCCAAGCTTAATTGTGAGCGCTCACAATTAAAAAAGATAAAGCGAAATCTGTGCCAACTTTTAAATTGCCCCTAAAGTTATCATGGGGACGCTAGCGCAAAGCTCGAGTCTGGCCGGACCCAGCTCCGTGCAGGCGATCCGCGCGCAGCGCGCGGATCTCTATCACTGATAGGGATCGAGTCTGGGCTAGCGTCGAAGACATGCAATGTTGCACCAATATAGTGCTTCAATGGAAACATTAAGCACCATGTTGGTGCAATTGTGAGCGCTCACAATTGGATCCGACAAGGCCTCAGGGCCCGATCGATGCGGCCGCTTAATTAATTAATCTAGAGGTCTAGGGCGGCGGATTTGTCCTACTCAGGAGAGCGTTCACCGACAAACAACAGATAA…
ra51_s15	50.4	ACCTTCGCCAAGCTTAATTGTGAGCGCTCACAATTAAAAAAGATAAAGCGAAATCTGTGCCAACTTTTAAATTGCCCCTAAAAGGCGTTATCATGGGGACGCTAGCGCTCGAGTCTGGCCGGACCCAGCTCCGTGCAGGCGATCCGCGCGCAGCGCGCGGATCTCTATCACTGATAGGGAAAAGCTCGAGTCTGGGCTAGCGTCGAAGACAATGTTGCACCAATATAGTGCTTCAATGGAAACATTAAGCACCATGTTGGTGCAATTGTGAGCGCTCACAATTGGATCCGACAAGGCCTCAGGGCCCGATCGATGCGGCCGCTTAATTAATTAATCTAGAGGTCTAGGGCGGCGGATTTGTCCTACTCAGGAGAGCGTTCACCGACAAACAACAGATAA…
ra51_s16	50.2	ACCTTCGCCAAGCTTAATTGTGAGCGCTCACAATTAAAAAAGATAAAGCGAAATCTGTGCCAACTTTTAAATTGCCCCTAAAAGGGTTATCATGGGGACGCTAGCGCTCGAGTCTGGCCGGACCCAGCTCCGTGCAGGCGATCCGCGCGCAGCGCGCGGATCTCTATCACTGATAGGGAAAAGCTCGAGTCTGGGCTAGCGTCGAAGACAAATGTTGCACCAATATAGTGCTTCAATGGAAACATTAAGCACCATGTTGGTGCAATTGTGAGCGCTCACAATTGGATCCGACAAGGCCTCAGGGCCCGATCGATGCGGCCGCTTAATTAATTAATCTAGAGGTCTAGGGCGGCGGATTTGTCCTACTCAGGAGAGCGTTCACCGACAAACAACAGATAA…
ra51_s17	50	ACCTTCGCCAAGCTTAATTGTGAGCGCTCACAATTAAAAAAGATAAAGCGAAATCTGTGCCAACTTTTAAATTGCCCCTAAAAGGTTATCATGGGGACGCTAGCGCTCGAGTCTGGCCGGACCCAGCTCCGTGCAGGCGATCCGCGCGCAGCGCGCGGATCTCTATCACTGATAGGGAAAAGCTCGAGTCTGGGCTAGCGTCGAAGACATAATGTTGCACCAATATAGTGCTTCAATGGAAACATTAAGCACCATGTTGGTGCAATTGTGAGCGCTCACAATTGGATCCGACAAGGCCTCAGGGCCCGATCGATGCGGCCGCTTAATTAATTAATCTAGAGGTCTAGGGCGGCGGATTTGTCCTACTCAGGAGAGCGTTCACCGACAAACAACAGATAA…
ra51_s18	50	ACCTTCGCCAAGCTTAATTGTGAGCGCTCACAATTAAAAAAGATAAAGCGAAATCTGTGCCAACTTTTAAATTGCCCCTAAAAGTTATCATGGGGACGCTAGCGCTCGAGTCTGGCCGGACCCAGCTCCGTGCAGGCGATCCGCGCGCAGCGCGCGGATCTCTATCACTGATAGGGAAAAGCTCGAGTCTGGGCTAGCGTCGAAGACATGAATGTTGCACCAATATAGTGCTTCAATGGAAACATTAAGCACCATGTTGGTGCAATTGTGAGCGCTCACAATTGGATCCGACAAGGCCTCAGGGCCCGATCGATGCGGCCGCTTAATTAATTAATCTAGAGGTCTAGGGCGGCGGATTTGTCCTACTCAGGAGAGCGTTCACCGACAAACAACAGATAA…
ra51_s19	50.2	ACCTTCGCCAAGCTTAATTGTGAGCGCTCACAATTAAAAAAGATAAAGCGAAATCTGTGCCAACTTTTAAATTGCCCCTAAAGTTATCATGGGGACGCTAGCGCTCGAGTCTGGCCGGACCCAGCTCCGTGCAGGCGATCCGCGCGCAGCGCGCGGATCTCTATCACTGATAGGGAAAAGCTCGAGTCTGGGCTAGCGTCGAAGACATGCAATGTTGCACCAATATAGTGCTTCAATGGAAACATTAAGCACCATGTTGGTGCAATTGTGAGCGCTCACAATTGGATCCGACAAGGCCTCAGGGCCCGATCGATGCGGCCGCTTAATTAATTAATCTAGAGGTCTAGGGCGGCGGATTTGTCCTACTCAGGAGAGCGTTCACCGACAAACAACAGATAA…
ra51_s20	50.4	ACCTTCGCCAAGCTTAATTGTGAGCGCTCACAATTAAAAAAGATAAAGCGAAATCTGTGCCAACTTTTAAATTGCCCCTAAAAGGCGTTATCATGGGGACGCTAGCCAAAGCTCGAGTCTGGGCTCCGTGCAGGCGATCCGCGCGCAGCGCGCGGATCTCTATCACTGATAGGGACTCGAGTCTGGCCGGACCCAGCTAGCGTCGAAGACAATGTTGCACCAATATAGTGCTTCAATGGAAACATTAAGCACCATGTTGGTGCAATTGTGAGCGCTCACAATTGGATCCGACAAGGCCTCAGGGCCCGATCGATGCGGCCGCTTAATTAATTAATCTAGAGGTCTAGGGCGGCGGATTTGTCCTACTCAGGAGAGCGTTCACCGACAAACAACAGATAA…
ra51_s21	50.2	ACCTTCGCCAAGCTTAATTGTGAGCGCTCACAATTAAAAAAGATAAAGCGAAATCTGTGCCAACTTTTAAATTGCCCCTAAAAGGGTTATCATGGGGACGCTAGCCAAAGCTCGAGTCTGGGCTCCGTGCAGGCGATCCGCGCGCAGCGCGCGGATCTCTATCACTGATAGGGACTCGAGTCTGGCCGGACCCAGCTAGCGTCGAAGACAAATGTTGCACCAATATAGTGCTTCAATGGAAACATTAAGCACCATGTTGGTGCAATTGTGAGCGCTCACAATTGGATCCGACAAGGCCTCAGGGCCCGATCGATGCGGCCGCTTAATTAATTAATCTAGAGGTCTAGGGCGGCGGATTTGTCCTACTCAGGAGAGCGTTCACCGACAAACAACAGATAA…
ra51_s22	50	ACCTTCGCCAAGCTTAATTGTGAGCGCTCACAATTAAAAAAGATAAAGCGAAATCTGTGCCAACTTTTAAATTGCCCCTAAAAGGTTATCATGGGGACGCTAGCCAAAGCTCGAGTCTGGGCTCCGTGCAGGCGATCCGCGCGCAGCGCGCGGATCTCTATCACTGATAGGGACTCGAGTCTGGCCGGACCCAGCTAGCGTCGAAGACATAATGTTGCACCAATATAGTGCTTCAATGGAAACATTAAGCACCATGTTGGTGCAATTGTGAGCGCTCACAATTGGATCCGACAAGGCCTCAGGGCCCGATCGATGCGGCCGCTTAATTAATTAATCTAGAGGTCTAGGGCGGCGGATTTGTCCTACTCAGGAGAGCGTTCACCGACAAACAACAGATAA…
ra51_s23	50	ACCTTCGCCAAGCTTAATTGTGAGCGCTCACAATTAAAAAAGATAAAGCGAAATCTGTGCCAACTTTTAAATTGCCCCTAAAAGTTATCATGGGGACGCTAGCCAAAGCTCGAGTCTGGGCTCCGTGCAGGCGATCCGCGCGCAGCGCGCGGATCTCTATCACTGATAGGGACTCGAGTCTGGCCGGACCCAGCTAGCGTCGAAGACATGAATGTTGCACCAATATAGTGCTTCAATGGAAACATTAAGCACCATGTTGGTGCAATTGTGAGCGCTCACAATTGGATCCGACAAGGCCTCAGGGCCCGATCGATGCGGCCGCTTAATTAATTAATCTAGAGGTCTAGGGCGGCGGATTTGTCCTACTCAGGAGAGCGTTCACCGACAAACAACAGATAA…
ra51_s24	50.2	ACCTTCGCCAAGCTTAATTGTGAGCGCTCACAATTAAAAAAGATAAAGCGAAATCTGTGCCAACTTTTAAATTGCCCCTAAAGTTATCATGGGGACGCTAGCCAAAGCTCGAGTCTGGGCTCCGTGCAGGCGATCCGCGCGCAGCGCGCGGATCTCTATCACTGATAGGGACTCGAGTCTGGCCGGACCCAGCTAGCGTCGAAGACATGCAATGTTGCACCAATATAGTGCTTCAATGGAAACATTAAGCACCATGTTGGTGCAATTGTGAGCGCTCACAATTGGATCCGACAAGGCCTCAGGGCCCGATCGATGCGGCCGCTTAATTAATTAATCTAGAGGTCTAGGGCGGCGGATTTGTCCTACTCAGGAGAGCGTTCACCGACAAACAACAGATAA…
ra51_s25	50.4	ACCTTCGCCAAGCTTAATTGTGAGCGCTCACAATTAAAAAAGATAAAGCGAAATCTGTGCCAACTTTTAAATTGCCCCTAAAAGGCGTTATCATGGGGACGCTAGCCTCGAGTCTGGGCTCCGTGCAGGCGATCCGCGCGCAGCGCGCGGATCTCTATCACTGATAGGGACAAAGCTCGAGTCTGGCCGGACCCAGCTAGCGTCGAAGACAATGTTGCACCAATATAGTGCTTCAATGGAAACATTAAGCACCATGTTGGTGCAATTGTGAGCGCTCACAATTGGATCCGACAAGGCCTCAGGGCCCGATCGATGCGGCCGCTTAATTAATTAATCTAGAGGTCTAGGGCGGCGGATTTGTCCTACTCAGGAGAGCGTTCACCGACAAACAACAGATAA…
ra51_s26	50.2	ACCTTCGCCAAGCTTAATTGTGAGCGCTCACAATTAAAAAAGATAAAGCGAAATCTGTGCCAACTTTTAAATTGCCCCTAAAAGGGTTATCATGGGGACGCTAGCCTCGAGTCTGGGCTCCGTGCAGGCGATCCGCGCGCAGCGCGCGGATCTCTATCACTGATAGGGACAAAGCTCGAGTCTGGCCGGACCCAGCTAGCGTCGAAGACAAATGTTGCACCAATATAGTGCTTCAATGGAAACATTAAGCACCATGTTGGTGCAATTGTGAGCGCTCACAATTGGATCCGACAAGGCCTCAGGGCCCGATCGATGCGGCCGCTTAATTAATTAATCTAGAGGTCTAGGGCGGCGGATTTGTCCTACTCAGGAGAGCGTTCACCGACAAACAACAGATAA…
ra51_s27	50	ACCTTCGCCAAGCTTAATTGTGAGCGCTCACAATTAAAAAAGATAAAGCGAAATCTGTGCCAACTTTTAAATTGCCCCTAAAAGGTTATCATGGGGACGCTAGCCTCGAGTCTGGGCTCCGTGCAGGCGATCCGCGCGCAGCGCGCGGATCTCTATCACTGATAGGGACAAAGCTCGAGTCTGGCCGGACCCAGCTAGCGTCGAAGACATAATGTTGCACCAATATAGTGCTTCAATGGAAACATTAAGCACCATGTTGGTGCAATTGTGAGCGCTCACAATTGGATCCGACAAGGCCTCAGGGCCCGATCGATGCGGCCGCTTAATTAATTAATCTAGAGGTCTAGGGCGGCGGATTTGTCCTACTCAGGAGAGCGTTCACCGACAAACAACAGATAA…
