# Supplementary material for: Using synthetic bacterial enhancers to reveal a looping-based mechanism for quenching-like repression
Source: Nat Commun. 2016 Feb 2;7:10407. doi: 10.1038/ncomms10407 (PMC4740811; doi:10.1038/ncomms10407)
Supplement: Supplementary Data 2 — describes the Vibrio qrr loop sequences used in our bioinformatic analysis. The first tab summarizes how the sequences were chosen. The second tab contains the nucleotide sequences used in the final analysis. [file ncomms10407-s3.xlsx]

## Sheet: choosing loop sequences
# BLASTN 2.2.30+
# Query: qrr_Miyashiro_SUP
# RID: 8X2KYFD5013
# Database: nt
# Fields: query id, subject id, % identity, alignment length, mismatches, gap opens, q. start, q. end, s. start, s. end, evalue, bit score
# 176 hits found													fasta description	evalue > 1e-5	length < 1e5	duplicate 500bp upstream of qrr?	promoter score	duplicate 500bp upstream of promoter?	found single td binding site?	duplicate loop sequence?	removed in DUP removal?	included in final set?
qrr_Miyashiro_SUP	gi|729057370|gb|CP009467.2|	96.88	32	1	0	1	32	2665125	2665156	4e-07	61.2		729057370 >gi|729057370|gb|CP009467.2| Vibrio harveyi strain ATCC 33843 (392 [MAV]) chromosome 1, complete sequence	0	0	0	0.890803	0 729057370	0	--	0	FALSE
qrr_Miyashiro_SUP	gi|723800734|emb|LK021129.1|	96.88	32	1	0	1	32	154896	154927	4e-07	61.2		723800734 >gi|723800734|emb|LK021129.1| Vibrio anguillarum chromosome 2, strain NB10, complete sequence	0	0	0	0.781775	0 723800734	0	--	0	FALSE
qrr_Miyashiro_SUP	gi|723800734|emb|LK021129.1|	96.88	32	1	0	1	32	892117	892148	4e-07	61.2		723800734 >gi|723800734|emb|LK021129.1| Vibrio anguillarum chromosome 2, strain NB10, complete sequence	0	0	0	0.879779	0 723800734	0	--	0	FALSE
qrr_Miyashiro_SUP	gi|723800734|emb|LK021129.1|	96.88	32	1	0	1	32	1008289	1008258	4e-07	61.2		723800734 >gi|723800734|emb|LK021129.1| Vibrio anguillarum chromosome 2, strain NB10, complete sequence	0	0	0	0.823773	0 723800734	1	0	0	TRUE
qrr_Miyashiro_SUP	gi|701172670|gb|CP009468.1|	96.88	32	1	0	1	32	835128	835097	4e-07	61.2		701172670 >gi|701172670|gb|CP009468.1| Vibrio harveyi strain ATCC 33843 (392 [MAV]) chromosome 2, complete sequence	0	0	0	0.876797	0 701172670	1	0	0	TRUE
qrr_Miyashiro_SUP	gi|701172670|gb|CP009468.1|	96.88	32	1	0	1	32	1307858	1307889	4e-07	61.2		701172670 >gi|701172670|gb|CP009468.1| Vibrio harveyi strain ATCC 33843 (392 [MAV]) chromosome 2, complete sequence	0	0	0	0.879779	0 701172670	0	--	0	FALSE
qrr_Miyashiro_SUP	gi|701172670|gb|CP009468.1|	96.88	32	1	0	1	32	1670491	1670460	4e-07	61.2		701172670 >gi|701172670|gb|CP009468.1| Vibrio harveyi strain ATCC 33843 (392 [MAV]) chromosome 2, complete sequence	0	0	0	0.83778	0 701172670	1	0	0	TRUE
qrr_Miyashiro_SUP	gi|701172670|gb|CP009468.1|	96.88	32	1	0	1	32	2009420	2009451	4e-07	61.2		701172670 >gi|701172670|gb|CP009468.1| Vibrio harveyi strain ATCC 33843 (392 [MAV]) chromosome 2, complete sequence	0	0	0	0.823773	0 701172670	1	0	0	TRUE
qrr_Miyashiro_SUP	gi|703568191|gb|CP009618.1|	96.88	32	1	0	1	32	1311278	1311309	4e-07	61.2		703568191 >gi|703568191|gb|CP009618.1| Vibrio coralliilyticus strain RE98 chromosome 2, complete sequence	0	0	0	0.83778	0 703568191	1	0	0	TRUE
qrr_Miyashiro_SUP	gi|703568191|gb|CP009618.1|	96.88	32	1	0	1	32	1390872	1390841	4e-07	61.2		703568191 >gi|703568191|gb|CP009618.1| Vibrio coralliilyticus strain RE98 chromosome 2, complete sequence	0	0	0	0.879779	0 703568191	1	DUP 700288623	1	FALSE
qrr_Miyashiro_SUP	gi|703568191|gb|CP009618.1|	96.88	32	1	0	1	32	1699837	1699806	4e-07	61.2		703568191 >gi|703568191|gb|CP009618.1| Vibrio coralliilyticus strain RE98 chromosome 2, complete sequence	0	0	0	0.879779	0 703568191	0	--	0	FALSE
qrr_Miyashiro_SUP	gi|703565164|gb|CP009617.1|	96.88	32	1	0	1	32	2324346	2324377	4e-07	61.2		703565164 >gi|703565164|gb|CP009617.1| Vibrio coralliilyticus strain RE98 chromosome 1, complete sequence	0	0	0	0.879779	0 703565164	1	DUP 700285954	1	FALSE
qrr_Miyashiro_SUP	gi|703563114|gb|CP009355.1|	96.88	32	1	0	1	32	444491	444522	4e-07	61.2		703563114 >gi|703563114|gb|CP009355.1| Vibrio tubiashii ATCC 19109 chromosome 2, complete sequence	0	0	0	0.932802	0 703563114	0	--	0	FALSE
qrr_Miyashiro_SUP	gi|703563114|gb|CP009355.1|	96.88	32	1	0	1	32	1326126	1326157	4e-07	61.2		703563114 >gi|703563114|gb|CP009355.1| Vibrio tubiashii ATCC 19109 chromosome 2, complete sequence	0	0	0	0.83778	0 703563114	1	0	0	TRUE
qrr_Miyashiro_SUP	gi|703563114|gb|CP009355.1|	96.88	32	1	0	1	32	1587193	1587162	4e-07	61.2		703563114 >gi|703563114|gb|CP009355.1| Vibrio tubiashii ATCC 19109 chromosome 2, complete sequence	0	0	0	0.879779	0 703563114	1	0	0	TRUE
qrr_Miyashiro_SUP	gi|703560240|gb|CP009354.1|	96.88	32	1	0	1	32	2372597	2372628	4e-07	61.2		703560240 >gi|703560240|gb|CP009354.1| Vibrio tubiashii ATCC 19109 chromosome 1, complete sequence	0	0	0	0.879779	0 703560240	0	--	0	FALSE
qrr_Miyashiro_SUP	gi|700288623|gb|CP009265.2|	96.88	32	1	0	1	32	280500	280531	4e-07	61.2		700288623 >gi|700288623|gb|CP009265.2| Vibrio coralliilyticus strain OCN014 chromosome 2, complete sequence	0	0	0	0.879779	0 700288623	1	DUP 703568191	0	TRUE
qrr_Miyashiro_SUP	gi|700288623|gb|CP009265.2|	96.88	32	1	0	1	32	357570	357539	4e-07	61.2		700288623 >gi|700288623|gb|CP009265.2| Vibrio coralliilyticus strain OCN014 chromosome 2, complete sequence	0	0	0	0.83778	0 700288623	1	0	0	TRUE
qrr_Miyashiro_SUP	gi|700288623|gb|CP009265.2|	96.88	32	1	0	1	32	1857460	1857491	4e-07	61.2		700288623 >gi|700288623|gb|CP009265.2| Vibrio coralliilyticus strain OCN014 chromosome 2, complete sequence	0	0	0	0.879779	0 700288623	0	--	0	FALSE
qrr_Miyashiro_SUP	gi|700285954|gb|CP009264.2|	96.88	32	1	0	1	32	740997	740966	4e-07	61.2		700285954 >gi|700285954|gb|CP009264.2| Vibrio coralliilyticus strain OCN014 chromosome 1, complete sequence	0	0	0	0.879779	0 700285954	1	DUP 703565164	0	TRUE
qrr_Miyashiro_SUP	gi|695934019|gb|CP007635.1|	96.88	32	1	0	1	32	474047	474078	4e-07	61.2		695934019 >gi|695934019|gb|CP007635.1| Vibrio cholerae strain 2012EL-2176 chromosome 2, complete sequence	0	0	0	0.890803	0 695934019	0	--	0	FALSE
qrr_Miyashiro_SUP	gi|695934019|gb|CP007635.1|	96.88	32	1	0	1	32	610063	610032	4e-07	61.2		695934019 >gi|695934019|gb|CP007635.1| Vibrio cholerae strain 2012EL-2176 chromosome 2, complete sequence	0	0	0	0.879779	0 695934019	1	0	0	TRUE
qrr_Miyashiro_SUP	gi|695934019|gb|CP007635.1|	96.88	32	1	0	1	32	822545	822576	4e-07	61.2		695934019 >gi|695934019|gb|CP007635.1| Vibrio cholerae strain 2012EL-2176 chromosome 2, complete sequence	0	0	0	0.879779	0 695934019	1	DUP 378796054	1	FALSE
qrr_Miyashiro_SUP	gi|695931389|gb|CP007634.1|	96.88	32	1	0	1	32	562476	562445	4e-07	61.2		695931389 >gi|695931389|gb|CP007634.1| Vibrio cholerae strain 2012EL-2176 chromosome 1, complete sequence	0	0	0	0.932802	0 695931389	1	0	0	TRUE
qrr_Miyashiro_SUP	gi|692305200|emb|LN554846.1|	96.88	32	1	0	1	32	1083688	1083657	4e-07	61.2		692305200 >gi|692305200|emb|LN554846.1| Aliivibrio wodanis genome assembly AWOD1 ,chromosome : 1	0	0	0	0.83778	0 692305200	1	0	0	TRUE
qrr_Miyashiro_SUP	gi|692106823|emb|LK021130.1|	96.88	32	1	0	1	32	1072333	1072302	4e-07	61.2		692106823 >gi|692106823|emb|LK021130.1| Vibrio anguillarum chromosome 1, strain NB10, complete sequence	0	0	0	0.932802	0 692106823	1	0	0	TRUE
qrr_Miyashiro_SUP	gi|675337566|gb|CP009262.1|	96.88	32	1	0	1	32	84857	84888	4e-07	61.2		675337566 >gi|675337566|gb|CP009262.1| Vibrio vulnificus strain 93U204 chromosome II, complete sequence	0	0	0	0.876797	0 675337566	1	DUP 319933139	1	FALSE
qrr_Miyashiro_SUP	gi|675337566|gb|CP009262.1|	96.88	32	1	0	1	32	516102	516133	4e-07	61.2		675337566 >gi|675337566|gb|CP009262.1| Vibrio vulnificus strain 93U204 chromosome II, complete sequence	0	0	0	0.879779	0 675337566	0	--	0	FALSE
qrr_Miyashiro_SUP	gi|675337566|gb|CP009262.1|	96.88	32	1	0	1	32	646057	646088	4e-07	61.2		675337566 >gi|675337566|gb|CP009262.1| Vibrio vulnificus strain 93U204 chromosome II, complete sequence	0	0	0	0.879779	0 675337566	1	0	0	TRUE
qrr_Miyashiro_SUP	gi|675337566|gb|CP009262.1|	96.88	32	1	0	1	32	1344574	1344605	4e-07	61.2		675337566 >gi|675337566|gb|CP009262.1| Vibrio vulnificus strain 93U204 chromosome II, complete sequence	0	0	0	0.879779	0 675337566	1	0	0	TRUE
qrr_Miyashiro_SUP	gi|675334590|gb|CP009261.1|	96.88	32	1	0	1	32	1213644	1213613	4e-07	61.2		675334590 >gi|675334590|gb|CP009261.1| Vibrio vulnificus strain 93U204 chromosome I, complete sequence	0	0	0	0.890803	0 675334590	1	0	0	TRUE
qrr_Miyashiro_SUP	gi|657187532|dbj|AP014525.1|	96.88	32	1	0	1	32	41898	41929	4e-07	61.2		657187532 >gi|657187532|dbj|AP014525.1| Vibrio cholerae MS6 DNA, complete genome, chromosome 2	0	0	657187532 DUP 695934019						FALSE
qrr_Miyashiro_SUP	gi|657187532|dbj|AP014525.1|	96.88	32	1	0	1	32	783607	783638	4e-07	61.2		657187532 >gi|657187532|dbj|AP014525.1| Vibrio cholerae MS6 DNA, complete genome, chromosome 2	0	0	657187532 DUP 695934019						FALSE
qrr_Miyashiro_SUP	gi|657187532|dbj|AP014525.1|	96.88	32	1	0	1	32	923386	923355	4e-07	61.2		657187532 >gi|657187532|dbj|AP014525.1| Vibrio cholerae MS6 DNA, complete genome, chromosome 2	0	0	657187532 DUP 695934019						FALSE
qrr_Miyashiro_SUP	gi|657184927|dbj|AP014524.1|	96.88	32	1	0	1	32	939386	939355	4e-07	61.2		657184927 >gi|657184927|dbj|AP014524.1| Vibrio cholerae MS6 DNA, complete genome, chromosome 1	0	0	657184927 DUP 695931389						FALSE
qrr_Miyashiro_SUP	gi|584471901|gb|CP007005.1|	96.88	32	1	0	1	32	202870	202901	4e-07	61.2		584471901 >gi|584471901|gb|CP007005.1| Vibrio parahaemolyticus UCM-V493 chromosome 2, complete sequence	0	0	0	0.879779	0 584471901	0	--	0	FALSE
qrr_Miyashiro_SUP	gi|584471901|gb|CP007005.1|	96.88	32	1	0	1	32	441383	441352	4e-07	61.2		584471901 >gi|584471901|gb|CP007005.1| Vibrio parahaemolyticus UCM-V493 chromosome 2, complete sequence	0	0	0	0.890803	0 584471901	0	--	0	FALSE
qrr_Miyashiro_SUP	gi|584471901|gb|CP007005.1|	96.88	32	1	0	1	32	969188	969157	4e-07	61.2		584471901 >gi|584471901|gb|CP007005.1| Vibrio parahaemolyticus UCM-V493 chromosome 2, complete sequence	0	0	0	0.879779	0 584471901	1	0	0	TRUE
qrr_Miyashiro_SUP	gi|584471901|gb|CP007005.1|	96.88	32	1	0	1	32	1564386	1564355	4e-07	61.2		584471901 >gi|584471901|gb|CP007005.1| Vibrio parahaemolyticus UCM-V493 chromosome 2, complete sequence	0	0	0	0.876797	0 584471901	1	DUP 523831991 DUP 523828628 DUP 47118311	1	FALSE
qrr_Miyashiro_SUP	gi|584468738|gb|CP007004.1|	96.88	32	1	0	1	32	1230797	1230766	4e-07	61.2		584468738 >gi|584468738|gb|CP007004.1| Vibrio parahaemolyticus UCM-V493 chromosome 1, complete sequence	0	0	0	0.834798	0 584468738	0	--	0	FALSE
qrr_Miyashiro_SUP	gi|548952465|emb|FO203527.1|	96.88	32	1	0	1	32	52736	52767	4e-07	61.2		548952465 >gi|548952465|emb|FO203527.1| Vibrio nigripulchritudo str. SFn1 chromosome, complete genome	0	0	0	0.901996	0 548952465	1	0	0	TRUE
qrr_Miyashiro_SUP	gi|548952465|emb|FO203527.1|	96.88	32	1	0	1	32	1488629	1488660	4e-07	61.2		548952465 >gi|548952465|emb|FO203527.1| Vibrio nigripulchritudo str. SFn1 chromosome, complete genome	0	0	0	0.853172	0 548952465	1	0	0	TRUE
qrr_Miyashiro_SUP	gi|548952465|emb|FO203527.1|	96.88	32	1	0	1	32	1596966	1596935	4e-07	61.2		548952465 >gi|548952465|emb|FO203527.1| Vibrio nigripulchritudo str. SFn1 chromosome, complete genome	0	0	0	0.904978	0 548952465	0	--	0	FALSE
qrr_Miyashiro_SUP	gi|548952465|emb|FO203527.1|	96.88	32	1	0	1	32	1977087	1977056	4e-07	61.2		548952465 >gi|548952465|emb|FO203527.1| Vibrio nigripulchritudo str. SFn1 chromosome, complete genome	0	0	0	0.932802	0 548952465	1	0	0	TRUE
qrr_Miyashiro_SUP	gi|548948894|emb|FO203526.1|	96.88	32	1	0	1	32	977906	977875	4e-07	61.2		548948894 >gi|548948894|emb|FO203526.1| Vibrio nigripulchritudo str. SFn1 chromosome, complete genome	0	0	0	0.879779	0 548948894	1	0	0	TRUE
qrr_Miyashiro_SUP	gi|541132998|gb|CP006719.1|	96.88	32	1	0	1	32	288392	288361	4e-07	61.2		541132998 >gi|541132998|gb|CP006719.1| Vibrio alginolyticus NBRC 15630 = ATCC 17749 chromosome 2, complete sequence	0	0	0	0.876797	0 541132998	1	DUP 126032364	1	FALSE
qrr_Miyashiro_SUP	gi|541132998|gb|CP006719.1|	96.88	32	1	0	1	32	605363	605394	4e-07	61.2		541132998 >gi|541132998|gb|CP006719.1| Vibrio alginolyticus NBRC 15630 = ATCC 17749 chromosome 2, complete sequence	0	0	0	0.879779	0 541132998	0	--	0	FALSE
qrr_Miyashiro_SUP	gi|541132998|gb|CP006719.1|	96.88	32	1	0	1	32	835676	835645	4e-07	61.2		541132998 >gi|541132998|gb|CP006719.1| Vibrio alginolyticus NBRC 15630 = ATCC 17749 chromosome 2, complete sequence	0	0	0	0.890803	0 541132998	0	--	0	FALSE
qrr_Miyashiro_SUP	gi|541132998|gb|CP006719.1|	96.88	32	1	0	1	32	1189870	1189901	4e-07	61.2		541132998 >gi|541132998|gb|CP006719.1| Vibrio alginolyticus NBRC 15630 = ATCC 17749 chromosome 2, complete sequence	0	0	0	0.879779	0 541132998	1	0	0	TRUE
qrr_Miyashiro_SUP	gi|541129943|gb|CP006718.1|	96.88	32	1	0	1	32	1267930	1267961	4e-07	61.2		541129943 >gi|541129943|gb|CP006718.1| Vibrio alginolyticus NBRC 15630 = ATCC 17749 chromosome 1, complete sequence	0	0	0	0.890803	0 541129943	0	--	0	FALSE
qrr_Miyashiro_SUP	gi|538265812|gb|CP006606.1|	96.88	32	1	0	1	32	246262	246293	4e-07	61.2		538265812 >gi|538265812|gb|CP006606.1| Vibrio campbellii ATCC BAA-1116 chromosome II, complete sequence	0	0	0	0.879779	0 538265812	1	0	0	TRUE
qrr_Miyashiro_SUP	gi|538265812|gb|CP006606.1|	96.88	32	1	0	1	32	991960	991991	4e-07	61.2		538265812 >gi|538265812|gb|CP006606.1| Vibrio campbellii ATCC BAA-1116 chromosome II, complete sequence	0	0	0	0.823773	0 538265812	1	0	0	TRUE
qrr_Miyashiro_SUP	gi|538265812|gb|CP006606.1|	96.88	32	1	0	1	32	1962111	1962080	4e-07	61.2		538265812 >gi|538265812|gb|CP006606.1| Vibrio campbellii ATCC BAA-1116 chromosome II, complete sequence	0	0	0	0.876797	0 538265812	0	--	0	FALSE
qrr_Miyashiro_SUP	gi|538265812|gb|CP006606.1|	96.67	30	1	0	1	30	1517638	1517667	6e-06	57.2		538265812 >gi|538265812|gb|CP006606.1| Vibrio campbellii ATCC BAA-1116 chromosome II, complete sequence	0	0	0	0.83778	0 538265812	1	0	0	TRUE
qrr_Miyashiro_SUP	gi|538262484|gb|CP006605.1|	96.88	32	1	0	1	32	3494589	3494558	4e-07	61.2		538262484 >gi|538262484|gb|CP006605.1| Vibrio campbellii ATCC BAA-1116 chromosome I, complete sequence	0	0	0	0.890803	0 538262484	0	--	0	FALSE
qrr_Miyashiro_SUP	gi|537381797|gb|CP006700.1|	96.88	32	1	0	1	32	251978	252009	4e-07	61.2		537381797 >gi|537381797|gb|CP006700.1| Listonella anguillarum M3 chromosome 2, complete sequence	0	0	0	0.879779	0 537381797	1	0	0	TRUE
qrr_Miyashiro_SUP	gi|537381797|gb|CP006700.1|	96.88	32	1	0	1	32	357399	357368	4e-07	61.2		537381797 >gi|537381797|gb|CP006700.1| Listonella anguillarum M3 chromosome 2, complete sequence	0	0	537381797 DUP 723800734						FALSE
qrr_Miyashiro_SUP	gi|537381797|gb|CP006700.1|	96.88	32	1	0	1	32	691350	691381	4e-07	61.2		537381797 >gi|537381797|gb|CP006700.1| Listonella anguillarum M3 chromosome 2, complete sequence	0	0	537381797 DUP 723800734						FALSE
qrr_Miyashiro_SUP	gi|537379077|gb|CP006699.1|	96.88	32	1	0	1	32	2214224	2214255	4e-07	61.2		537379077 >gi|537379077|gb|CP006699.1| Listonella anguillarum M3 chromosome 1, complete sequence	0	0	537379077 DUP 692106823						FALSE
qrr_Miyashiro_SUP	gi|523833601|gb|CP006008.1|	96.88	32	1	0	1	32	665088	665057	4e-07	61.2		523833601 >gi|523833601|gb|CP006008.1| Vibrio parahaemolyticus O1:K33 str. CDC_K4557 chromosome I, complete sequence	0	0	0	0.834798	0 523833601	0	--	0	FALSE
qrr_Miyashiro_SUP	gi|523831991|gb|CP006007.1|	96.88	32	1	0	1	32	67813	67844	4e-07	61.2		523831991 >gi|523831991|gb|CP006007.1| Vibrio parahaemolyticus O1:K33 str. CDC_K4557 chromosome II, complete sequence	0	0	0	0.879779	0 523831991	0	--	0	FALSE
qrr_Miyashiro_SUP	gi|523831991|gb|CP006007.1|	96.88	32	1	0	1	32	714133	714164	4e-07	61.2		523831991 >gi|523831991|gb|CP006007.1| Vibrio parahaemolyticus O1:K33 str. CDC_K4557 chromosome II, complete sequence	0	0	0	0.879779	0 523831991	1	0	0	TRUE
qrr_Miyashiro_SUP	gi|523831991|gb|CP006007.1|	96.88	32	1	0	1	32	1230417	1230448	4e-07	61.2		523831991 >gi|523831991|gb|CP006007.1| Vibrio parahaemolyticus O1:K33 str. CDC_K4557 chromosome II, complete sequence	0	0	0	0.890803	0 523831991	0	--	0	FALSE
qrr_Miyashiro_SUP	gi|523831991|gb|CP006007.1|	96.88	32	1	0	1	32	1534547	1534516	4e-07	61.2		523831991 >gi|523831991|gb|CP006007.1| Vibrio parahaemolyticus O1:K33 str. CDC_K4557 chromosome II, complete sequence	0	0	0	0.876797	0 523831991	1	DUP 584471901 DUP 523828628 DUP 47118311	1	FALSE
qrr_Miyashiro_SUP	gi|523828628|gb|CP006005.1|	96.88	32	1	0	1	32	303547	303516	4e-07	61.2		523828628 >gi|523828628|gb|CP006005.1| Vibrio parahaemolyticus O1:Kuk str. FDA_R31 chromosome II, complete sequence	0	0	0	0.876797	0 523828628	1	DUP 584471901 DUP 523831991 DUP 47118311	1	FALSE
qrr_Miyashiro_SUP	gi|523828628|gb|CP006005.1|	96.88	32	1	0	1	32	658154	658185	4e-07	61.2		523828628 >gi|523828628|gb|CP006005.1| Vibrio parahaemolyticus O1:Kuk str. FDA_R31 chromosome II, complete sequence	0	0	0	0.879779	0 523828628	0	--	0	FALSE
qrr_Miyashiro_SUP	gi|523828628|gb|CP006005.1|	96.88	32	1	0	1	32	903156	903125	4e-07	61.2		523828628 >gi|523828628|gb|CP006005.1| Vibrio parahaemolyticus O1:Kuk str. FDA_R31 chromosome II, complete sequence	0	0	0	0.890803	0 523828628	0	--	0	FALSE
qrr_Miyashiro_SUP	gi|523828628|gb|CP006005.1|	96.88	32	1	0	1	32	1214573	1214604	4e-07	61.2		523828628 >gi|523828628|gb|CP006005.1| Vibrio parahaemolyticus O1:Kuk str. FDA_R31 chromosome II, complete sequence	0	0	0	0.811174	0 523828628	1	DUP 47118311	1	FALSE
qrr_Miyashiro_SUP	gi|523825568|gb|CP006004.1|	96.88	32	1	0	1	32	2638065	2638096	4e-07	61.2		523825568 >gi|523825568|gb|CP006004.1| Vibrio parahaemolyticus O1:Kuk str. FDA_R31 chromosome I, complete sequence	0	0	0	0.834798	0 523825568	0	--	0	FALSE
qrr_Miyashiro_SUP	gi|462293561|gb|AJFN02000007.1|	96.88	32	1	0	1	32	84215	84184	4e-07	61.2		462293561 >gi|462293561|gb|AJFN02000007.1| Vibrio cholerae 2011EL-301 contig0007, whole genome shotgun sequence	0	0	462293561 DUP 695931389						FALSE
qrr_Miyashiro_SUP	gi|462293513|gb|AJFN02000019.1|	96.88	32	1	0	1	32	131106	131075	4e-07	61.2		462293513 >gi|462293513|gb|AJFN02000019.1| Vibrio cholerae 2011EL-301 contig0019, whole genome shotgun sequence	0	0	462293513 DUP 695934019						FALSE
qrr_Miyashiro_SUP	gi|462293404|gb|AJFN02000046.1|	96.88	32	1	0	1	32	4936	4905	4e-07	61.2		462293404 >gi|462293404|gb|AJFN02000046.1| Vibrio cholerae 2011EL-301 contig0046, whole genome shotgun sequence	0	0	462293404 DUP 695934019						FALSE
qrr_Miyashiro_SUP	gi|432510557|gb|CP003973.1|	96.88	32	1	0	1	32	200506	200537	4e-07	61.2		432510557 >gi|432510557|gb|CP003973.1| Vibrio parahaemolyticus BB22OP chromosome 2, complete sequence	0	0	0	0.879779	0 432510557	0	--	0	FALSE
qrr_Miyashiro_SUP	gi|432510557|gb|CP003973.1|	96.88	32	1	0	1	32	771323	771354	4e-07	61.2		432510557 >gi|432510557|gb|CP003973.1| Vibrio parahaemolyticus BB22OP chromosome 2, complete sequence	0	0	0	0.879779	0 432510557	1	0	0	TRUE
qrr_Miyashiro_SUP	gi|432510557|gb|CP003973.1|	96.88	32	1	0	1	32	1284512	1284543	4e-07	61.2		432510557 >gi|432510557|gb|CP003973.1| Vibrio parahaemolyticus BB22OP chromosome 2, complete sequence	0	0	0	0.890803	0 432510557	0	--	0	FALSE
qrr_Miyashiro_SUP	gi|432510557|gb|CP003973.1|	96.88	32	1	0	1	32	1667744	1667713	4e-07	61.2		432510557 >gi|432510557|gb|CP003973.1| Vibrio parahaemolyticus BB22OP chromosome 2, complete sequence	0	0	0	0.932802	0 432510557	1	0	0	TRUE
qrr_Miyashiro_SUP	gi|432507010|gb|CP003972.1|	96.88	32	1	0	1	32	2161335	2161366	4e-07	61.2		432507010 >gi|432507010|gb|CP003972.1| Vibrio parahaemolyticus BB22OP chromosome 1, complete sequence	0	0	0	0.834798	0 432507010	0	--	0	FALSE
qrr_Miyashiro_SUP	gi|410847692|gb|JX669613.1|	96.88	32	1	0	1	32	15191	15160	4e-07	61.2		410847692 >gi|410847692|gb|JX669613.1| Vibrio cholerae strain DL2112 contigAS0 genomic sequence	0	0	0	0.879779	0 410847692	1	0	0	TRUE
qrr_Miyashiro_SUP	gi|410847666|gb|JX669612.1|	96.88	32	1	0	1	32	15191	15160	4e-07	61.2		410847666 >gi|410847666|gb|JX669612.1| Vibrio cholerae strain DL2111 genomic sequence	0	0	410847666 DUP 410847692						FALSE
qrr_Miyashiro_SUP	gi|378796054|gb|CP003331.1|	96.88	32	1	0	1	32	48465	48496	4e-07	61.2		378796054 >gi|378796054|gb|CP003331.1| Vibrio cholerae IEC224 chromosome II, complete sequence	0	0	0	0.879779	0 378796054	1	DUP 695934019	0	TRUE
qrr_Miyashiro_SUP	gi|378796054|gb|CP003331.1|	96.88	32	1	0	1	32	772100	772131	4e-07	61.2		378796054 >gi|378796054|gb|CP003331.1| Vibrio cholerae IEC224 chromosome II, complete sequence	0	0	378796054 DUP 695934019						FALSE
qrr_Miyashiro_SUP	gi|378796054|gb|CP003331.1|	96.88	32	1	0	1	32	908116	908085	4e-07	61.2		378796054 >gi|378796054|gb|CP003331.1| Vibrio cholerae IEC224 chromosome II, complete sequence	0	0	378796054 DUP 695934019						FALSE
qrr_Miyashiro_SUP	gi|378793418|gb|CP003330.1|	96.88	32	1	0	1	32	1087072	1087041	4e-07	61.2		378793418 >gi|378793418|gb|CP003330.1| Vibrio cholerae IEC224 chromosome I, complete sequence	0	0	378793418 DUP 695931389						FALSE
qrr_Miyashiro_SUP	gi|369842747|gb|CP003242.1|	96.88	32	1	0	1	32	135550	135581	4e-07	61.2		369842747 >gi|369842747|gb|CP003242.1| Vibrio sp. EJY3 chromosome 2, complete sequence	0	0	0	0.879779	0 369842747	0	--	0	FALSE
qrr_Miyashiro_SUP	gi|369842747|gb|CP003242.1|	96.88	32	1	0	1	32	360530	360499	4e-07	61.2		369842747 >gi|369842747|gb|CP003242.1| Vibrio sp. EJY3 chromosome 2, complete sequence	0	0	0	0.879779	0 369842747	0	--	0	FALSE
qrr_Miyashiro_SUP	gi|369842747|gb|CP003242.1|	96.88	32	1	0	1	32	1797880	1797849	4e-07	61.2		369842747 >gi|369842747|gb|CP003242.1| Vibrio sp. EJY3 chromosome 2, complete sequence	0	0	0	0.876797	0 369842747	1	0	0	TRUE
qrr_Miyashiro_SUP	gi|369839356|gb|CP003241.1|	96.88	32	1	0	1	32	2427279	2427310	4e-07	61.2		369839356 >gi|369839356|gb|CP003241.1| Vibrio sp. EJY3 chromosome 1, complete sequence	0	0	0	0.834798	0 369839356	0	--	0	FALSE
qrr_Miyashiro_SUP	gi|356648368|gb|CP003070.1|	96.88	32	1	0	1	32	472807	472838	4e-07	61.2		356648368 >gi|356648368|gb|CP003070.1| Vibrio cholerae O1 str. 2010EL-1786 chromosome 2, complete sequence	0	0	356648368 DUP 695934019						FALSE
qrr_Miyashiro_SUP	gi|356648368|gb|CP003070.1|	96.88	32	1	0	1	32	608822	608791	4e-07	61.2		356648368 >gi|356648368|gb|CP003070.1| Vibrio cholerae O1 str. 2010EL-1786 chromosome 2, complete sequence	0	0	356648368 DUP 695934019						FALSE
qrr_Miyashiro_SUP	gi|356648368|gb|CP003070.1|	96.88	32	1	0	1	32	821299	821330	4e-07	61.2		356648368 >gi|356648368|gb|CP003070.1| Vibrio cholerae O1 str. 2010EL-1786 chromosome 2, complete sequence	0	0	356648368 DUP 695934019						FALSE
qrr_Miyashiro_SUP	gi|356645562|gb|CP003069.1|	96.88	32	1	0	1	32	567044	567013	4e-07	61.2		356645562 >gi|356645562|gb|CP003069.1| Vibrio cholerae O1 str. 2010EL-1786 chromosome 1, complete sequence	0	0	356645562 DUP 695931389						FALSE
qrr_Miyashiro_SUP	gi|349504255|gb|JN585992.1|	96.88	32	1	0	1	32	184	215	4e-07	61.2		349504255 >gi|349504255|gb|JN585992.1| Listonella anguillarum strain NB10 Qrr4 non-coding RNA gene, complete sequence	0	1							FALSE
qrr_Miyashiro_SUP	gi|349504254|gb|JN585991.1|	96.88	32	1	0	1	32	98	67	4e-07	61.2		349504254 >gi|349504254|gb|JN585991.1| Listonella anguillarum strain NB10 Qrr3 non-coding RNA gene, complete sequence	0	1							FALSE
qrr_Miyashiro_SUP	gi|349504253|gb|JN585990.1|	96.88	32	1	0	1	32	102	71	4e-07	61.2		349504253 >gi|349504253|gb|JN585990.1| Listonella anguillarum strain NB10 Qrr2 non-coding RNA gene, complete sequence	0	1							FALSE
qrr_Miyashiro_SUP	gi|335343122|gb|CP002285.1|	96.88	32	1	0	1	32	251998	252029	4e-07	61.2		335343122 >gi|335343122|gb|CP002285.1| Vibrio anguillarum 775 chromosome II, complete sequence	0	0	335343122 DUP 537381797						FALSE
qrr_Miyashiro_SUP	gi|335343122|gb|CP002285.1|	96.88	32	1	0	1	32	357423	357392	4e-07	61.2		335343122 >gi|335343122|gb|CP002285.1| Vibrio anguillarum 775 chromosome II, complete sequence	0	0	335343122 DUP 723800734						FALSE
qrr_Miyashiro_SUP	gi|335343122|gb|CP002285.1|	96.88	32	1	0	1	32	691372	691403	4e-07	61.2		335343122 >gi|335343122|gb|CP002285.1| Vibrio anguillarum 775 chromosome II, complete sequence	0	0	335343122 DUP 723800734						FALSE
qrr_Miyashiro_SUP	gi|335340310|gb|CP002284.1|	96.88	32	1	0	1	32	2214309	2214340	4e-07	61.2		335340310 >gi|335340310|gb|CP002284.1| Vibrio anguillarum 775 chromosome I, complete sequence	0	0	335340310 DUP 692106823						FALSE
qrr_Miyashiro_SUP	gi|327485244|gb|CP002556.1|	96.88	32	1	0	1	32	46122	46153	4e-07	61.2		327485244 >gi|327485244|gb|CP002556.1| Vibrio cholerae LMA3894-4 chromosome II, complete sequence	0	0	0	0.879779	0 327485244	0	--	0	FALSE
qrr_Miyashiro_SUP	gi|327485244|gb|CP002556.1|	96.88	32	1	0	1	32	656823	656854	4e-07	61.2		327485244 >gi|327485244|gb|CP002556.1| Vibrio cholerae LMA3894-4 chromosome II, complete sequence	0	0	0	0.890803	0 327485244	0	--	0	FALSE
qrr_Miyashiro_SUP	gi|327485244|gb|CP002556.1|	96.88	32	1	0	1	32	785410	785379	4e-07	61.2		327485244 >gi|327485244|gb|CP002556.1| Vibrio cholerae LMA3894-4 chromosome II, complete sequence	0	0	0	0.879779	0 327485244	1	0	0	TRUE
qrr_Miyashiro_SUP	gi|319999540|gb|AE016796.2|	96.88	32	1	0	1	32	48498	48529	4e-07	61.2		319999540 >gi|319999540|gb|AE016796.2| Vibrio vulnificus CMCP6 chromosome II, complete sequence	0	0	0	0.879779	0 319999540	1	0	0	TRUE
qrr_Miyashiro_SUP	gi|319999540|gb|AE016796.2|	96.88	32	1	0	1	32	836630	836661	4e-07	61.2		319999540 >gi|319999540|gb|AE016796.2| Vibrio vulnificus CMCP6 chromosome II, complete sequence	0	0	0	0.879779	0 319999540	1	0	0	TRUE
qrr_Miyashiro_SUP	gi|319999540|gb|AE016796.2|	96.88	32	1	0	1	32	1358378	1358409	4e-07	61.2		319999540 >gi|319999540|gb|AE016796.2| Vibrio vulnificus CMCP6 chromosome II, complete sequence	0	0	0	0.876797	0 319999540	1	0	0	TRUE
qrr_Miyashiro_SUP	gi|319999540|gb|AE016796.2|	96.88	32	1	0	1	32	1798871	1798902	4e-07	61.2		319999540 >gi|319999540|gb|AE016796.2| Vibrio vulnificus CMCP6 chromosome II, complete sequence	0	0	0	0.879779	0 319999540	0	--	0	FALSE
qrr_Miyashiro_SUP	gi|319998996|gb|AE016795.3|	96.88	32	1	0	1	32	3159154	3159185	4e-07	61.2		319998996 >gi|319998996|gb|AE016795.3| Vibrio vulnificus CMCP6 chromosome I, complete sequence	0	0	0	0.890803	0 319998996	1	0	0	TRUE
qrr_Miyashiro_SUP	gi|319933139|gb|CP002470.1|	96.88	32	1	0	1	32	77979	78010	4e-07	61.2		319933139 >gi|319933139|gb|CP002470.1| Vibrio vulnificus MO6-24/O chromosome II, complete sequence	0	0	0	0.876797	0 319933139	1	DUP 675337566	0	TRUE
qrr_Miyashiro_SUP	gi|319933139|gb|CP002470.1|	96.88	32	1	0	1	32	512159	512190	4e-07	61.2		319933139 >gi|319933139|gb|CP002470.1| Vibrio vulnificus MO6-24/O chromosome II, complete sequence	0	0	0	0.879779	0 319933139	0	--	0	FALSE
qrr_Miyashiro_SUP	gi|319933139|gb|CP002470.1|	96.88	32	1	0	1	32	605166	605197	4e-07	61.2		319933139 >gi|319933139|gb|CP002470.1| Vibrio vulnificus MO6-24/O chromosome II, complete sequence	0	0	0	0.879779	0 319933139	1	0	0	TRUE
qrr_Miyashiro_SUP	gi|319933139|gb|CP002470.1|	96.88	32	1	0	1	32	1347266	1347297	4e-07	61.2		319933139 >gi|319933139|gb|CP002470.1| Vibrio vulnificus MO6-24/O chromosome II, complete sequence	0	0	0	0.879779	0 319933139	1	0	0	TRUE
qrr_Miyashiro_SUP	gi|319930158|gb|CP002469.1|	96.88	32	1	0	1	32	2172371	2172402	4e-07	61.2		319930158 >gi|319930158|gb|CP002469.1| Vibrio vulnificus MO6-24/O chromosome I, complete sequence	0	0	0	0.890803	1 319930158 DUP 675334590				FALSE
qrr_Miyashiro_SUP	gi|315181343|gb|CP002378.1|	96.88	32	1	0	1	32	669371	669402	4e-07	61.2		315181343 >gi|315181343|gb|CP002378.1| Vibrio furnissii NCTC 11218 chromosome 2, complete sequence	0	0	0	0.83778	0 315181343	1	0	0	TRUE
qrr_Miyashiro_SUP	gi|315181343|gb|CP002378.1|	96.88	32	1	0	1	32	796508	796477	4e-07	61.2		315181343 >gi|315181343|gb|CP002378.1| Vibrio furnissii NCTC 11218 chromosome 2, complete sequence	0	0	0	0.879779	0 315181343	1	0	0	TRUE
qrr_Miyashiro_SUP	gi|315181343|gb|CP002378.1|	96.88	32	1	0	1	32	1105131	1105162	4e-07	61.2		315181343 >gi|315181343|gb|CP002378.1| Vibrio furnissii NCTC 11218 chromosome 2, complete sequence	0	0	0	0.932802	0 315181343	0	--	0	FALSE
qrr_Miyashiro_SUP	gi|315178329|gb|CP002377.1|	96.88	32	1	0	1	32	2672204	2672235	4e-07	61.2		315178329 >gi|315178329|gb|CP002377.1| Vibrio furnissii NCTC 11218 chromosome 1, complete sequence	0	0	0	0.890803	0 315178329	1	0	0	TRUE
qrr_Miyashiro_SUP	gi|262338893|gb|CP001806.1|	96.88	32	1	0	1	32	296925	296894	4e-07	61.2		262338893 >gi|262338893|gb|CP001806.1| Vibrio sp. Ex25 chromosome 2, complete sequence	0	0	0	0.879779	0 262338893	1	0	0	TRUE
qrr_Miyashiro_SUP	gi|262338893|gb|CP001806.1|	96.88	32	1	0	1	32	664536	664567	4e-07	61.2		262338893 >gi|262338893|gb|CP001806.1| Vibrio sp. Ex25 chromosome 2, complete sequence	0	0	0	0.890803	0 262338893	0	--	0	FALSE
qrr_Miyashiro_SUP	gi|262338893|gb|CP001806.1|	96.88	32	1	0	1	32	917089	917058	4e-07	61.2		262338893 >gi|262338893|gb|CP001806.1| Vibrio sp. Ex25 chromosome 2, complete sequence	0	0	0	0.879779	0 262338893	1	0	0	TRUE
qrr_Miyashiro_SUP	gi|262338893|gb|CP001806.1|	96.88	32	1	0	1	32	1259763	1259794	4e-07	61.2		262338893 >gi|262338893|gb|CP001806.1| Vibrio sp. Ex25 chromosome 2, complete sequence	0	0	0	0.876797	0 262338893	1	0	0	TRUE
qrr_Miyashiro_SUP	gi|262335977|gb|CP001805.1|	96.88	32	1	0	1	32	1492205	1492174	4e-07	61.2		262335977 >gi|262335977|gb|CP001805.1| Vibrio sp. Ex25 chromosome 1, complete sequence	0	0	0	0.834798	0 262335977	0	--	0	FALSE
qrr_Miyashiro_SUP	gi|229371548|gb|CP001486.1|	96.88	32	1	0	1	32	225055	225024	4e-07	61.2		229371548 >gi|229371548|gb|CP001486.1| Vibrio cholerae MJ-1236 chromosome 2, complete sequence	0	0	229371548 DUP 695934019						FALSE
qrr_Miyashiro_SUP	gi|229371548|gb|CP001486.1|	96.88	32	1	0	1	32	437545	437576	4e-07	61.2		229371548 >gi|229371548|gb|CP001486.1| Vibrio cholerae MJ-1236 chromosome 2, complete sequence	0	0	229371548 DUP 695934019						FALSE
qrr_Miyashiro_SUP	gi|229371548|gb|CP001486.1|	96.88	32	1	0	1	32	573557	573526	4e-07	61.2		229371548 >gi|229371548|gb|CP001486.1| Vibrio cholerae MJ-1236 chromosome 2, complete sequence	0	0	229371548 DUP 695934019						FALSE
qrr_Miyashiro_SUP	gi|229368777|gb|CP001485.1|	96.88	32	1	0	1	32	2573753	2573784	4e-07	61.2		229368777 >gi|229368777|gb|CP001485.1| Vibrio cholerae MJ-1236 chromosome 1, complete sequence	0	0	229368777 DUP 695931389						FALSE
qrr_Miyashiro_SUP	gi|227014638|gb|CP001236.1|	96.88	32	1	0	1	32	48460	48491	4e-07	61.2		227014638 >gi|227014638|gb|CP001236.1| Vibrio cholerae O395 chromosome II, complete sequence	0	0	0	0.879779	0 227014638	0	--	0	FALSE
qrr_Miyashiro_SUP	gi|227014638|gb|CP001236.1|	96.88	32	1	0	1	32	811099	811130	4e-07	61.2		227014638 >gi|227014638|gb|CP001236.1| Vibrio cholerae O395 chromosome II, complete sequence	0	0	227014638 DUP 695934019						FALSE
qrr_Miyashiro_SUP	gi|227014638|gb|CP001236.1|	96.88	32	1	0	1	32	947200	947169	4e-07	61.2		227014638 >gi|227014638|gb|CP001236.1| Vibrio cholerae O395 chromosome II, complete sequence	0	0	227014638 DUP 695934019						FALSE
qrr_Miyashiro_SUP	gi|227011820|gb|CP001235.1|	96.88	32	1	0	1	32	1112202	1112171	4e-07	61.2		227011820 >gi|227011820|gb|CP001235.1| Vibrio cholerae O395 chromosome I, complete sequence	0	0	227011820 DUP 695931389						FALSE
qrr_Miyashiro_SUP	gi|227010776|gb|CP001234.1|	96.88	32	1	0	1	32	48458	48489	4e-07	61.2		227010776 >gi|227010776|gb|CP001234.1| Vibrio cholerae M66-2 chromosome II, complete sequence	0	0	227010776 DUP 695934019						FALSE
qrr_Miyashiro_SUP	gi|227010776|gb|CP001234.1|	96.88	32	1	0	1	32	746261	746292	4e-07	61.2		227010776 >gi|227010776|gb|CP001234.1| Vibrio cholerae M66-2 chromosome II, complete sequence	0	0	227010776 DUP 695934019						FALSE
qrr_Miyashiro_SUP	gi|227010776|gb|CP001234.1|	96.88	32	1	0	1	32	882358	882327	4e-07	61.2		227010776 >gi|227010776|gb|CP001234.1| Vibrio cholerae M66-2 chromosome II, complete sequence	0	0	227010776 DUP 695934019						FALSE
qrr_Miyashiro_SUP	gi|227008125|gb|CP001233.1|	96.88	32	1	0	1	32	1047485	1047454	4e-07	61.2		227008125 >gi|227008125|gb|CP001233.1| Vibrio cholerae M66-2 chromosome I, complete sequence	0	0	227008125 DUP 695931389						FALSE
qrr_Miyashiro_SUP	gi|223587978|emb|FM954973.2|	96.88	32	1	0	1	32	203943	203974	4e-07	61.2		223587978 >gi|223587978|emb|FM954973.2| Vibrio splendidus LGP32 chromosome 2	0	0	0	0.879779	0 223587978	1	0	0	TRUE
qrr_Miyashiro_SUP	gi|223587978|emb|FM954973.2|	96.88	32	1	0	1	32	366394	366425	4e-07	61.2		223587978 >gi|223587978|emb|FM954973.2| Vibrio splendidus LGP32 chromosome 2	0	0	0	0.879779	0 223587978	1	0	0	TRUE
qrr_Miyashiro_SUP	gi|223587978|emb|FM954973.2|	96.88	32	1	0	1	32	374024	373993	4e-07	61.2		223587978 >gi|223587978|emb|FM954973.2| Vibrio splendidus LGP32 chromosome 2	0	0	0	0.83778	0 223587978	1	0	0	TRUE
qrr_Miyashiro_SUP	gi|208007585|emb|FM178379.1|	96.88	32	1	0	1	32	2009809	2009778	4e-07	61.2		208007585 >gi|208007585|emb|FM178379.1| Aliivibrio salmonicida LFI1238 chromosome 1 complete genome	0	0	0	0.879779	0 208007585	1	0	0	TRUE
qrr_Miyashiro_SUP	gi|197315370|gb|CP001139.1|	96.88	32	1	0	1	32	1025281	1025250	4e-07	61.2		197315370 >gi|197315370|gb|CP001139.1| Vibrio fischeri MJ11 chromosome I, complete sequence	0	0	0	0.879779	0 197315370	1	0	0	TRUE
qrr_Miyashiro_SUP	gi|171902228|gb|CP000020.2|	96.88	32	1	0	1	32	1033324	1033293	4e-07	61.2		171902228 >gi|171902228|gb|CP000020.2| Vibrio fischeri ES114 chromosome I, complete sequence	0	0	0	0.879779	0 171902228	1	0	0	TRUE
qrr_Miyashiro_SUP	gi|156527546|gb|CP000790.1|	96.88	32	1	0	1	32	111211	111242	4e-07	61.2		156527546 >gi|156527546|gb|CP000790.1| Vibrio harveyi ATCC BAA-1116 chromosome II, complete sequence	0	0	156527546 DUP 538265812						FALSE
qrr_Miyashiro_SUP	gi|156527546|gb|CP000790.1|	96.88	32	1	0	1	32	1081052	1081021	4e-07	61.2		156527546 >gi|156527546|gb|CP000790.1| Vibrio harveyi ATCC BAA-1116 chromosome II, complete sequence	0	0	156527546 DUP 538265812						FALSE
qrr_Miyashiro_SUP	gi|156527546|gb|CP000790.1|	96.88	32	1	0	1	32	1833466	1833435	4e-07	61.2		156527546 >gi|156527546|gb|CP000790.1| Vibrio harveyi ATCC BAA-1116 chromosome II, complete sequence	0	0	156527546 DUP 538265812						FALSE
qrr_Miyashiro_SUP	gi|156527546|gb|CP000790.1|	96.67	30	1	0	1	30	555381	555352	6e-06	57.2		156527546 >gi|156527546|gb|CP000790.1| Vibrio harveyi ATCC BAA-1116 chromosome II, complete sequence	0	0	156527546 DUP 538265812						FALSE
qrr_Miyashiro_SUP	gi|156523975|gb|CP000789.1|	96.88	32	1	0	1	32	2983633	2983664	4e-07	61.2		156523975 >gi|156523975|gb|CP000789.1| Vibrio harveyi ATCC BAA-1116 chromosome I, complete sequence	0	0	156523975 DUP 538262484						FALSE
qrr_Miyashiro_SUP	gi|146314918|gb|CP000627.1|	96.88	32	1	0	1	32	580783	580752	4e-07	61.2		146314918 >gi|146314918|gb|CP000627.1| Vibrio cholerae O395 chromosome 2, complete genome	0	0	146314918 DUP 695931389						FALSE
qrr_Miyashiro_SUP	gi|146313784|gb|CP000626.1|	96.88	32	1	0	1	32	104259	104228	4e-07	61.2		146313784 >gi|146313784|gb|CP000626.1| Vibrio cholerae O395 chromosome 1, complete genome	0	0	146313784 DUP 227014638						FALSE
qrr_Miyashiro_SUP	gi|146313784|gb|CP000626.1|	96.88	32	1	0	1	32	316742	316773	4e-07	61.2		146313784 >gi|146313784|gb|CP000626.1| Vibrio cholerae O395 chromosome 1, complete genome	0	0	146313784 DUP 695934019						FALSE
qrr_Miyashiro_SUP	gi|146313784|gb|CP000626.1|	96.88	32	1	0	1	32	452843	452812	4e-07	61.2		146313784 >gi|146313784|gb|CP000626.1| Vibrio cholerae O395 chromosome 1, complete genome	0	0	146313784 DUP 695934019						FALSE
qrr_Miyashiro_SUP	gi|12057213|gb|AE003853.1|	96.88	32	1	0	1	32	48466	48497	4e-07	61.2		12057213 >gi|12057213|gb|AE003853.1| Vibrio cholerae O1 biovar eltor str. N16961 chromosome II, complete sequence	0	0	12057213 DUP 695934019						FALSE
qrr_Miyashiro_SUP	gi|12057213|gb|AE003853.1|	96.88	32	1	0	1	32	772276	772307	4e-07	61.2		12057213 >gi|12057213|gb|AE003853.1| Vibrio cholerae O1 biovar eltor str. N16961 chromosome II, complete sequence	0	0	12057213 DUP 695934019						FALSE
qrr_Miyashiro_SUP	gi|12057213|gb|AE003853.1|	96.88	32	1	0	1	32	908290	908259	4e-07	61.2		12057213 >gi|12057213|gb|AE003853.1| Vibrio cholerae O1 biovar eltor str. N16961 chromosome II, complete sequence	0	0	12057213 DUP 695934019						FALSE
qrr_Miyashiro_SUP	gi|12057212|gb|AE003852.1|	96.88	32	1	0	1	32	1090049	1090018	4e-07	61.2		12057212 >gi|12057212|gb|AE003852.1| Vibrio cholerae O1 biovar eltor str. N16961 chromosome I, complete sequence	0	0	12057212 DUP 695931389						FALSE
qrr_Miyashiro_SUP	gi|126032364|gb|AC198531.1|	96.88	32	1	0	1	32	23215	23184	4e-07	61.2		126032364 >gi|126032364|gb|AC198531.1| Monosiga brevicollis clone JGIACYI-5A7, complete sequence	0	0	0	0.876797	0 126032364	1	DUP 541132998	0	TRUE
qrr_Miyashiro_SUP	gi|126012626|gb|AC198468.1|	96.88	32	1	0	1	32	2452	2421	4e-07	61.2		126012626 >gi|126012626|gb|AC198468.1| Monosiga brevicollis clone JGIACYI-5A6, complete sequence	0	0	126012626 DUP 126032364						FALSE
qrr_Miyashiro_SUP	gi|121308601|dbj|AB103539.1|	96.88	32	1	0	1	32	2391	2360	4e-07	61.2		121308601 >gi|121308601|dbj|AB103539.1| Vibrio fischeri genes for excision nuclease subunit B, LuxO, LuxU, hypothetical protein, complete cds	0	1							FALSE
qrr_Miyashiro_SUP	gi|95020476|gb|DQ499603.1|	96.88	32	1	0	1	32	578	547	4e-07	61.2		95020476 >gi|95020476|gb|DQ499603.1| Vibrio alginolyticus strain MVP01 repressor protein LuxO (luxO) gene, complete cds	0	1							FALSE
qrr_Miyashiro_SUP	gi|46484670|gb|AY525157.1|	96.88	32	1	0	1	32	417	386	4e-07	61.2		46484670 >gi|46484670|gb|AY525157.1| Listonella anguillarum excinuclease ABC subunit B (uvrB) gene, partial cds; and response regulator protein (vanO), phosphorelay protein (vanU), and hypothetical UPF0052 protein genes, complete cds	0	1							FALSE
qrr_Miyashiro_SUP	gi|39721592|gb|L26221.2|VIBLUXO	96.88	32	1	0	1	32	882	851	4e-07	61.2		39721592 >gi|39721592|gb|L26221.2|VIBLUXO Vibrio harveyi repressor protein (luxO) and phosphorelay protein (luxU) genes, complete cds	0	1							FALSE
qrr_Miyashiro_SUP	gi|37509038|dbj|BA000038.2|	96.88	32	1	0	1	32	77822	77853	4e-07	61.2		37509038 >gi|37509038|dbj|BA000038.2| Vibrio vulnificus YJ016 DNA, chromosome II, complete sequence	0	0	0	0.876797	0 37509038	1	0	0	TRUE
qrr_Miyashiro_SUP	gi|37509038|dbj|BA000038.2|	96.88	32	1	0	1	32	524187	524218	4e-07	61.2		37509038 >gi|37509038|dbj|BA000038.2| Vibrio vulnificus YJ016 DNA, chromosome II, complete sequence	0	0	0	0.879779	0 37509038	0	--		FALSE
qrr_Miyashiro_SUP	gi|37509038|dbj|BA000038.2|	96.88	32	1	0	1	32	627111	627142	4e-07	61.2		37509038 >gi|37509038|dbj|BA000038.2| Vibrio vulnificus YJ016 DNA, chromosome II, complete sequence	0	0	0	0.879779	0 37509038	1	0	0	TRUE
qrr_Miyashiro_SUP	gi|37509038|dbj|BA000038.2|	96.88	32	1	0	1	32	1373587	1373618	4e-07	61.2		37509038 >gi|37509038|dbj|BA000038.2| Vibrio vulnificus YJ016 DNA, chromosome II, complete sequence	0	0	0	0.879779	0 37509038	1	0	0	TRUE
qrr_Miyashiro_SUP	gi|37509034|dbj|BA000037.2|	96.88	32	1	0	1	32	1211546	1211515	4e-07	61.2		37509034 >gi|37509034|dbj|BA000037.2| Vibrio vulnificus YJ016 DNA, chromosome I, complete sequence	0	0	0	0.890803	0 37509034	1	0	0	TRUE
qrr_Miyashiro_SUP	gi|47118311|dbj|BA000032.2|	96.88	32	1	0	1	32	200598	200629	4e-07	61.2		47118311 >gi|47118311|dbj|BA000032.2| Vibrio parahaemolyticus RIMD 2210633 DNA, chromosome 2, complete sequence	0	0	0	0.879779	0 47118311	0	--	0	FALSE
qrr_Miyashiro_SUP	gi|47118311|dbj|BA000032.2|	96.88	32	1	0	1	32	782771	782802	4e-07	61.2		47118311 >gi|47118311|dbj|BA000032.2| Vibrio parahaemolyticus RIMD 2210633 DNA, chromosome 2, complete sequence	0	0	0	0.879779	0 47118311	1	DUP 523828628	0	TRUE
qrr_Miyashiro_SUP	gi|47118311|dbj|BA000032.2|	96.88	32	1	0	1	32	1315570	1315601	4e-07	61.2		47118311 >gi|47118311|dbj|BA000032.2| Vibrio parahaemolyticus RIMD 2210633 DNA, chromosome 2, complete sequence	0	0	0	0.890803	1 47118311 DUP 523831991				FALSE
qrr_Miyashiro_SUP	gi|47118311|dbj|BA000032.2|	96.88	32	1	0	1	32	1728111	1728080	4e-07	61.2		47118311 >gi|47118311|dbj|BA000032.2| Vibrio parahaemolyticus RIMD 2210633 DNA, chromosome 2, complete sequence	0	0	0	0.876797	0 47118311	1	DUP 584471901 DUP 523831991 DUP 523828628	0	TRUE
qrr_Miyashiro_SUP	gi|47118310|dbj|BA000031.2|	96.88	32	1	0	1	32	2207462	2207493	4e-07	61.2		47118310 >gi|47118310|dbj|BA000031.2| Vibrio parahaemolyticus RIMD 2210633 DNA, chromosome 1, complete sequence	0	0	0	0.834798	0 47118310	0	--	0	FALSE
qrr_Miyashiro_SUP	gi|7650357|gb|AF228519.1|AF228519	96.88	32	1	0	1	32	606	575	4e-07	61.2		7650357 >gi|7650357|gb|AF228519.1| Vibrio fischeri UvrB (uvrB) gene, partial cds; two component signal response regulator LuxO (luxO) gene, complete cds; and phosphorelay protein LuxU (luxU) gene, partial cds	0	1							FALSE
qrr_Miyashiro_SUP	gi|223587976|emb|FM954972.2|	96.67	30	1	0	1	30	1015111	1015082	6e-06	57.2		223587976 >gi|223587976|emb|FM954972.2| Vibrio splendidus LGP32 chromosome 1	0	0	0	0.932802	0 223587976	1	0	0	TRUE
qrr_Miyashiro_SUP	gi|327482915|gb|CP002555.1|	96.15	26	1	0	1	26	992776	992751	0.002	49.1			1
qrr_Miyashiro_SUP	gi|121308595|dbj|AB101000.1|	95.24	21	1	0	6	26	2524	2504	1.9	38.9			1
qrr_Miyashiro_SUP	gi|46912563|emb|CR378666.1|	95.24	21	1	0	6	26	200181	200161	1.9	38.9			1
qrr_Miyashiro_SUP	gi|689956479|emb|LM447905.1|	100	18	0	0	13	30	1220	1203	7.9	36.9			1
qrr_Miyashiro_SUP	gi|689070623|emb|LL576589.1|	100	18	0	0	12	29	9524	9507	7.9	36.9			1
qrr_Miyashiro_SUP	gi|688555036|emb|LL242874.1|	100	18	0	0	12	29	8170	8153	7.9	36.9			1
qrr_Miyashiro_SUP	gi|42632302|dbj|BA000028.3|	100	18	0	0	15	32	3584210	3584193	7.9	36.9			1
# BLAST processed 1 queries
													number remaining	169	161	114	114	112	70		61	61

## Sheet: analyzing loop sequences
gi	td score	score bs1	score bs2	distance between bs	bs1 position within 500 bp	bs2 pos within 500 bp	center of promoter (relative to genomic sequence)	td position (relative to genomic sequence)	bs1	bs2	# bases bwtween td and promoter	sequence between td and promoter	length of sequence upstream of td
723800734	16.97	9	11	25	369	394	1.00832e+06	1008444	TTCAGATTTGCAT	TTGCAAAATGCAA	94	ATTTATTATGCGACACGTTGTAATGAAACCGCTCATAAAGTAGACAAATAAGGTGTTTTTTGGCAGTTTTAAAGTTGGCATGCATCCTGCTATT	94	TTAGCCCAGAATTTGATAATGTGGATGCGATGTTGAAACTGGCTGATGAGCGGATGTATCAAGAAAAGAGGCAGCAGTACTACTAGATTATTTA
701172670	20.98	11	12	20	406	426	835164	835250	CTGCAATTTGCAT	TTGCATATTGCAA	62	ATGTTGTAACATCTTGGCAGTTTGATATGAGATCTTGTGCCCAAAAATAATGCTTTTCAAAT	62	TTGTTGAATGAAGTCGTTTGGTGACTTATTTATCACTTATGCCACAGAGTTGCGACTTGCAA
701172670	21.98	11	13	20	406	426	1.67053e+06	1.67061e+06	TTACAAATTGCAA	TTGCAATTTGCAA	62	CAAACAGCTAAATTTAGGCAACTCATATCACAGAAACCGTGTTTTTTCGGTGGTTTTAAAGT	62	CAAGCCTAGTAATGTTATAAAAAGAATTACTCTAGTTAATTAATTCATCATTAGCATTATAA
701172670	21.99	12	11	21	383	404	2.00938e+06	2009277	TTGCATATTGCAA	TCGCAATATGCAA	84	TGAGTGGAAAGTGGTTAGTGTGATTATTCGTTCAATTTGACTGCAAATGATTAAATAACAATCGGTTTTACTGCATCGAAAAGT	84	GGTTTGTTTCTTCAAGTCTTCGGTTTGGCATTAATTTTAGCGAGAGATCTCGCCCGTAAGCCATAAATGAATTGAAGATTGTAT
703568191	16.97	9	11	25	389	414	1.31124e+06	1311142	ATGTCATTAGCAA	TTGCAAAATGCAA	74	TTTCATATTGCAACCGTTTGCTTCTAAAACGGCATTTAGTGGTGAAATAGTGGGCAATTAAGCACTATAAAAGT	74	ACAAGCGTTACGAGAAATAATCTAAACAAGGGCCGATACCAATAAGGTTTGATTAAGCACTTAAATTGTGTGAT
703563114	18.98	12	9	20	414	434	1.32609e+06	1.32601e+06	TCGCATTTTGCAA	ATGCAATTGGAAT	54	GGCAGAAATGTCCTAAAATCGATTAATTTCAGAGCAATTTGGTGCTATTAAAGT	54	GATGTTATAACTTTGGTTAAGTTATTATCATATCATTAGCATTATTGTGGTTAT
703563114	20.99	11	11	21	413	434	1.58723e+06	1587307	TTGCAAAATGCAA	TTGCATTTTGGGA	54	AGTAAAACCGCCCAAAAAATGCGGTGTAAGACAAAAATAACGTGGTTTTAAAGT	54	CAACGTTGATAAATGTGTTTATAGGAACATGGTTTAATATGTTTTTGCAAATAA
700288623	20.98	10	13	24	371	395	280464	280346	TTGCAAAATGCAT	TTGCATTTTGCAA	93	TCAAGTGCAATTTAGAAATGGATTATGCGTATGGTTTTCATGCATCTGATGCAGAAGTGAACAAAAACAATGGTTTTTATTGATAATTAAAGT	93	CACAGCAATTAATTCAACGCCTTAAAGGTGTTGAAAGCTGGAAAGCGAGTATTGATTTGGGATATCAAATCGAATTAGGAGAAAGCCTGTAAT
700288623	17.98	9	11	20	407	427	357606	357690	AGGTTATTTGCAA	TTTCATATTGCAA	61	CCGTTTGCTTCCAAAACGGCATTTAGTGGTGAAATAGTGGGCAATTAAGCGCTATAAAAGT	61	GCCGATACCAATAAGGTTTGATTACACACTTAAATTGTGTGATATATCATTAGCAATGTTG
700285954	17.98	10	10	24	408	432	741026	741106	TCGCAATTTGTAT	TTGCGCTTTGCAT	56	TTTGCAAATTTAATGCTTAAAAAACGAGAAACGCCCTAAAATTGGCGTAAAAAAAT	56	GATATTTGGACTTTTGTGTTTGCGTATTATGTTGCATAACCTAGCCGAATTTTTCT
695934019	26	13	13	22	371	393	610098	610218	TTGCATTTTGCAA	TTGCAATTTGCAA	95	TAGAAATCGCATTTCGTCATTCGTTTATGAGTGTGGTTGTAATGAAACTGTTCGTTTTTTGCCCGATTTTCATGCAAAAGTCGCTAATGAAAAGT	95	CTGATGAAATGTTCAAACTGGCCGATGAACGTATGTATACCGCTAAGCGTAGGCAAAACCCACTCTATCGCTTTTGATCTTTACCACGCTCGCCT
695931389	17.97	11	10	19	396	415	562504	562600	TTGCATTTTGCTG	TTGCATTTGGAAT	73	TGCATTTTGCAAATTTGAATTAAAATTTCTTGATAAATGATGCCAAACATCACACATCTAGACCGATTTGAGT	73	GTGTCTTCTACCATGAGGACATATTTTGTTTTCTGCAAAGATTGATTATGTTGCATAGCCTAGCCATATTATT
692305200	21	9	12	22	371	393	1.08372e+06	1.08384e+06	TTTTAAGTTGCAC	TTGCATTATGCAA	95	TTGCATTATGCAAATATCAAATTGCATAATGCGATTTAATTGTGACTTTGAGCAATTTTTAGACTTAATTAGGTTATTTTTCTAATTGAAAAAGT	95	CCTAATGGATTCAAGTAAGAGCGATATAAAGCCGCAACTGAAGCGGTATCTTCAACCATTAGTAAGTATTTTCTTTGCATCACGAACTCTTTATA
692106823	16.98	9	10	24	373	397	1.07236e+06	1.07248e+06	TTGCATATTCTAG	TTGCACTTTGCCT	91	TAACTATTGCATTAAGGTTCGCATTTTGCAAAATAAAATAACAAAAAGGCACTAATTCGTTAGTTAATAGCCCTTTTTGCATAAAATTAAT	91	GGGGGGTGAGGTATGAACGATACAGCGCCGCAACGGAAGCCGTATCTTCCACCATCAAAAGATATTTAGCCTTTTGTAGAGAAAAGTCAGG
675337566	20.99	11	11	21	371	392	646020	645901	TTGCATAATGCAA	TCGCAATTTGCAT	96	TATTTTGACTCGGTTTATCGTCGAATATGAACCTTGTTTATCTGCATTTTGGTTAAAAATGTAGCAAATAATAAGATTGGTGTACGTTTTTAAAGT	96	ACACTGAAAGAAGTCATTCAAGAAATTTACCCCGGGATAGAGCAGTTGTACGTCATCCAATATCAACGGGTATAGTCTGTTGAATTGAGCGAATGA
675337566	20.98	10	13	20	395	415	1.34454e+06	1.34444e+06	TTATAAATTGCAA	TTGCAATTTGCAA	73	CCACCTCAGCAAAGTAGGCAACCAATATCACAGAAACCATGGTAAAAACGCGGAATTTAGCGCTAAAAAAAGT	73	ACACCTCACCCAATTTATAAATAGATTTATTATTAGCTTTAGTTATTACACCACCCTATCAATAGCGTTTTAA
675334590	15.97	9	10	19	416	435	1.21367e+06	1213747	TCGCATTGCGCGA	TTGCAAATAACAA	53	TGGCAAATATTCACTTTTAACGGTAAATAATCATCACTTAGCGGCGTTAAAAT	53	GTCGTTATTTGTTGCATAATCTAGCCAATTATCATTTGTGTTTTGGATAATAA
584471901	20.99	10	12	21	383	404	969224	969332	TTGCGAATTGCTA	TTGCAAATTGCAA	84	TGAAAACTGTGAGCAAATAGTCGCTATTGATGAAGTTTTAATGAAATTGATTAAATATCAGCCTGTTTCTATGCGCTTTAAAGT	84	GTGTCTCTTGTGGTTTTGAATATGTTCTACTTCCCTTACGGAAAATTGTGGTAAGTCTAATAAGTTCCTACAGCGCGAATCTAT
548952465	20.99	9	13	21	395	416	52699.5	52604	TCTCACTATGCAA	TTGCATTTTGCAA	72	TTAGGATTCGTACAGAATTGCATATTTGACAGCTTTTTATACAAAATCAGGCGTATTTTCGCTGAAAAAAGT	72	TTAACCGAACGCTGGCCGTTTTTATCTATTTGCACGTTTCATAAAAATAACCTTATCAATAGTGCGAGATTT
548952465	19.99	11	10	23	407	430	1.48859e+06	1488511	ATGCAATTTGCGA	TTTAAAATTGCAA	58	ATATGCAACAAAACAAATAGCAAACGTTTGCCAACCCCCATTTTCAAGGGTTTAAAAC	58	TTTGGTTCTCATTGTCCTCCCTAACCAAAACAACGTTTGATAATGTCACTCTTGCTTA
548952465	18.98	9	12	20	396	416	1.97712e+06	1.97722e+06	CTATGATTTGCAA	TTGCAATTTGCGA	72	ATGTCATTGTATTTTGTGGCGATTTTTTGAGAGATATGATGGGATTTCGAACAAAAATGTGATCTAAAAAGT	72	ATTGATTTACGCATGGCGTTTTATAACTGAGACAATTTTTATTGCGTCATAAGTGAAACAGGTTTTATATTG
548948894	16.99	9	9	23	383	406	977934	978041	TTGTGTCTTGCAT	TTGCACTTTAGTA	82	ATATAGTTGCAATATGAATCGCATTTTGCGAAAAATGATAGCCTAAACTGGAGAAAATGTAAAAGAAAGGGTGAAATAAACA	82	GGACTGAGGTAAGATCGATAGAGCGCTGCTACTGAGGCGGTATCCTCCACCATCAATAGGTATTTAGGATTGGGGTTAGAAG
541132998	19.99	9	12	21	383	404	1.18983e+06	1189726	TTGCGAAATGCCA	TTGCAAATTGCAA	84	TTTATTCGGTGAGCAAACAGTAGCTATTGGTTAAGTTTTAATGAAAGTGATTAAATAACAACCTGTTTTTGTGCGCTTAAAAGT	84	TCTTGCAAGTATTCGGACTTGCGTTAATCCTTGCACGCGACTTAGCTAGGAAGCAATAAAAGCAAGAGCTAAAGATCAGGTTTA
538265812	19.98	13	9	20	412	432	246226	246146	TTGCATTTTGCAA	TTGCAAAATGCGT	56	GCTCAATAAAGCACCAATATGCATCAGGATCGAAGAAAAAAGGCGTTTTTAAAAGT	56	CATTTTTCTGATAAATGTATTAGTAGCAATGCGCATGGTGGCATATTTGCATCATT
538265812	21.99	12	11	21	383	404	991924	991817	TTGCGATTTGCAA	TTGCAATATGCAT	84	CTGCGTGGAAAGTGCAAGGATTAATATTCGTACAATTTTATTGCAAGTGATTAAATATCAATCGATTTAAGTGCATCAAAAAGT	84	TCGGGCTGTTTCTTCAGGTTTTTGGTCTAGCGTTGATTTTAGCGCGAGACCTTGCGCGAAAACCCTAGGGGTAACACAAATTAT
538265812	21.98	11	13	20	406	426	1.5176e+06	1.51752e+06	TTACAAATTGCAA	TTGCAATTTGCAA	62	CTCACAGCAAATTTTAGGCAACCTTTATCACAGAAACCGTGTTTTTTCGTTGTTTTTAAAGT	62	CGAGCTTAGTAATGTTGTAAAAAGAATCGCTCTAGTTAATTAATTCATCATTAGCATTATAA
537381797	16.98	10	9	24	427	451	251942	251880	TTGCAGCCTGCAA	GTGAAGTTTGAAA	37	AAACAAGGAAACAATAGCAACTAAGCGCTATAAAACT	37	CGGCATTAGCAATCTGAGTCGTTTTTGCAGTTTGCAT
523831991	20.99	10	12	21	383	404	714096	713989	TTGCGAATTGCTA	TTGCAAATTGCAA	84	TGAAAACTGTGAGCAAACAGTCGCTATTGATGAAGTTTTAATGAAGTTGATTAAATATCAGCCTGTTTCTATGCGCTTTAAAGT	84	TGTCTCTTGTGGTTTTGAATATGTTTTACTTCCCTTACGGAAAATTGTGGTAAGTCTAAATCAGTTCCTATAGTGCCAATCTGT
432510557	20.99	10	12	21	383	404	771286	771179	TTGCGAATTGCTA	TTGCAAATTGCAA	84	TGAAAACTGTGAGCAAACAGTCGCTATTGATGAAGTTTTAATGAAATTGATTAAATATCAGCCTATTTCTATGCGCTTTAAAGT	84	GTGTCTCTTGTGGTTTTGAATATGTTCTACTTCCCTTACGGAAAATTGTGGTAAGTCTAATAAGTTCCTACAACGCGAATCTGT
432510557	18.98	10	11	20	405	425	1.66778e+06	1.66787e+06	TTGCAGAATGCAA	TTGTTTTTTGCAA	63	AAGTTTATATAGGCAATATCAGTTTATATGAGATCTTGTGCCCAAAAATAAAGCTTTGAAAAT	63	TTATTTTCATTTACATTTTGACTAACTCAATTGTTAATAAATTACCTGAATTGCATTTTGAAA
410847692	25	12	13	22	371	393	15226.5	15345.5	TTGCATTTTGCTA	TTGCAATTTGCAA	95	CAAGGATCGCATTTCGTCATTCGTTTATGAGTGTGGTTGTAATGAAACTGTTCGTTTTTTGCCCGATTTTCATGCAAAAGTCGCTAATAAAAAGT	95	CTGATGAAATGTTCAAACTGGCCGATGAACGTATGTATACCGCTAAGCGTAGGCAAAACCCACTCTATCGCTTTTGATCTTTACCAAGCCTACTT
378796054	17.98	9	11	24	402	426	48428.5	48341.5	TTGCGTTTTGTTG	TTGAAAATTGCAA	62	CAAATGATGAGATGAGTGAGAATTTTCTGACAAAGTATCACAAAAATCAGGGGTTAATTAGT	62	GTTAACTTGCAGCCAGACGCGATGTGTCTCCCGCATGCTCAACAATAAGGTTCATATTCATA
369842747	17.98	10	10	20	407	427	1.79792e+06	1.798e+06	TTGCTAAATGCAA	TTTCGTTTTGCTA	61	CAGATAATGTTTTAGAACGCTTTCATATGAGATATTGAGTCAAAAATAAAGCTTTCAATTA	61	GTCTAAGTATTAAGGTATCACTCAATAATTGTGTTTGGAGTGTATTATTTGCAAATTGCAT
327485244	23.99	12	13	21	372	393	785446	785564	TTGCATTTTGCTA	TTGCAATTTGCAA	95	CAGAAATCGCATTTCGTAATTCGTTTATGAGTGTGGTTGTAATGAAACTGTTCGTTTTTTGCCCGACTTTCATGCAAAAGTCGCTAATGAAAAGT	95	CTGATGAAATGTTCAAACTGGCCGATGAACGTATGTATACCGCTAAGCGTAGGCAAAACCCACTCTATCGCTTTTGAGCTTTACCAAACTCGCCT
319999540	21.99	11	12	21	371	392	48461.5	48342	TTGCATAATGCAA	TTGCAATTTGCAT	96	TATATTGGCTTGGTTTATCGACCAATATGAACCTTGTTTATCTGCATTTTGGTTAAAAATGTAGCAAATAATAGGGTTGGTGTACGTTTTTAAAGT	96	AACGTTGAAAGAAGTCATTCAAGAAATTTACCCTGGGATAGAGCAGTTGTACGTCATCCAATATCAGCGAGTATAGCTTGTTGAACTTCGCGGTAA
319999540	20.98	10	13	20	395	415	836594	836498	TTATAAATTGCAA	TTGCAATTTGCAA	73	TCACCTCAGAAAACTAAGCAACCAATGTCACAGAAACCATGGTAAAAACGCGGAATTTGGCGCTAAAAAAAGT	73	ACACCTCACCCAATTTATAAATAGATTCATTATTAGCTTTAGTTATTACACCACCCTATCAATAGCGTTTTAA
319999540	18.98	10	11	20	407	427	1.35834e+06	1.35826e+06	TAACCATTTGCAA	TTGCATAATGCAA	61	AAATTATTTTAGCAACAGTTAATATATGAGATATTCAGCCCAAAAATAGGGCTTTTAAAGT	61	TTATCTTTTAGATTCATCGTATAAAAAGTAAGCGCAACTGTATTCACAATGGCTATTTGCA
319998996	15.97	9	10	19	416	435	3.15913e+06	3159051	TCGCATTGCGCGA	TTGCAAATAACAA	53	TGGCAAATATTCACTTTTAGCGGTAAATAATCATCACTTAGCGGCGTTAAAAC	53	GTCGTTATTTGTTGCATAGTCTAGCCAATTGTTATTTGTGTTTTGAATAATAA
319933139	17.98	9	11	20	407	427	77942.5	77858.5	TAACTCTTTGCAA	TTGCATAATGCAA	61	AAATTATTTTAGCAAGAGTTAATATATGGGATATTCAGCCCAAAAATAGCCCTTTTAAAGT	61	TTATCCTTTATATTCATCGTATAAAATTTAAGCGCAACTGTATTCACAATGGCTATTTGCA
319933139	21.99	11	12	21	371	392	605130	605010	TTGCATAATGCAA	TTGCAATTTGCAT	96	TATATTGGCTTGGTTTATCGACCAATATGAACCTTGTTTATCTGCATTTTGGTTAAAAATGTAGCAAATAATAGGATTGGTGTACGTTTTTAAAGT	96	AACGTTGAAAGAAGTCATTCAAGAAATTTACCCTGGGATAGAGCAGTTGTACGTCATCCAATATCAGCGAGTATAGCTTGTTGAACTTCGCGGTAA
319933139	20.98	10	13	20	395	415	1.34723e+06	1.34713e+06	TTATAAATTGCAA	TTGCAATTTGCAA	73	TCACCTCGGCGAACTAAGCAACCAATATCACAGAAACCATGGTGAAAACACGGAATTTAGCGCTAAAATAAGT	73	ACATCTCACCGAATTTATAAATAGATTTATTATTAGCTTTAGTTATTACACCACCCTATCAATAGCGTTTTAA
315181343	16.98	9	10	20	396	416	669334	669240	ACGCAATTCGCAT	TCGCATAATGCAA	72	TTGATTGAGCAAAAATAGGGCTTAAATCAACCAAAATCGTTCAATATATAGTCAAAACAGTGCTCTGAAAGT	72	AATCAAAATGACAATCACATAACAATACGATGTCAAAGTGATTAAGTTACATTGCTATCACTAGCAATTTGA
315181343	20.98	11	12	24	389	413	796544	796644	ATGCTATTTGCAA	TCGCAATTTGCAA	75	TTCAATTATGATATCTGTTGTAATGAAACCGGTGAAAAAGTAACCGAAACCCGCGATTTACGTGGGTTTAAAAGT	75	GCCGACCTACAGTTTCTGCTTATCGGCCCGTTGTGGGTGTTCTATAAGCATTAAAGTGCAAGCAAAAAGTCCCAT
315178329	18.99	11	9	23	395	418	2.67218e+06	2672081	TTGCATTTTGCTT	TTTGAAGTTGCAT	70	TTTGCAAATTCAAAGCCATATTACCGTAAAAATAATGTCAGAATTTTCTTAGAATCACACAGATACAAGC	70	CTTCGACCATCAGCAAATATTTCGCTTTATGATGAATATCATTTAATTGCATAGCCTAGCCATTTATCGT
262338893	19.99	9	12	21	384	405	296962	297068	TTGCGAAATGCCA	TTGCAAATTGCAA	83	TTCATTGCGTGAGCAAACAGTGGCTATTGGTGAAGTTTTAATGAAAGTGGTTAAATAACAACCTGTTTTGTGCGCTACAAAGT	83	TCTTGCAAGTATTCGGACTCGCATTAATCCTCGCACGTGATTTGGCTAGGAAGCCATAGAACAAAAGTTAATGGTAGGGTCTA
262338893	17.99	9	10	23	402	425	917126	917213	TTGCATGTTGTTG	ATGCAGTTTGCGA	63	AATTTATGGTTAATAAAGCAACGATATGCATCTGGATCTATTAAAAAACGGCCTTTTTAAAGT	63	CTTTACATGTTAATAGACTCTTTGCTGAGAGAGTCATTATTAGCAGTGCATGAAGTGGCATAT
262338893	18.98	10	11	20	405	425	1.25973e+06	1.25964e+06	ATGCAATTTGATA	TTGCGTTTTGCTA	63	TATTTTATATAGACAAATTCACTTTATATGAGATCCTGTGCCCAAAAATAAGTCTTTGCATTT	63	TTGGTTTACATTATTGAGATGATTAACTGTACTATCAATGGCTACGCCTGTTGCATTATGCAA
223587978	20.98	12	11	20	413	433	203906	203828	TTGCATTATGCAA	TTGCAATTCGCAT	55	CATGAATTAGAGGTTTTTATGCGATGCAGGGCTTATAAAATGGCTGAATTAAAGT	55	GTCTTATTATTATCGGCTTCAGTGAAACTTGTTTTCTATCGATATTGCATCTTGG
223587978	19.98	11	11	20	406	426	366358	366272	TTGGGTTTTGCAA	TTTCAGTTTGCAA	62	AACAAACAAGCATTTATGGCGAATACGTGTTCAGATGCGTAGTAAATACGTATATTTAAAGT	62	TTATAGGAAGAGAAATTAATCTTTAATGATCTATTAATAACAACATAATCACTAGCGATTTG
223587978	18.99	10	10	21	404	425	374060	374147	TTGCAAAACGCAA	TTCCAAAATGCAA	63	GCAAACCGTTTAAATACGCACCAAATTGCTATAAAACACCCATTTTTACGTTGCTTTAAAAGT	63	TATTCAGTATTCACTTTTATCGTTTATTCCTTAATGACAAGCAATACAAATCGCAAAATGCAA
208007585	19.99	10	11	21	406	427	2.00984e+06	2009929	TTGCATAACGCAA	TCGCATTATGCAA	61	AACATTTGTGATATCGCGTCTTTTTTGTACTAAATTAGTCGTTTTTCAGGCTATGCAAAGT	61	TTTGCATCAGAATCCAAACCATTAAAAAGCATATCAACCTTTGCATTTTCGCATAATGCAA
197315370	18.99	9	11	21	407	428	1.02532e+06	1025400	TCATGATTTGCAA	TTGCAAAATGCAA	60	AAAAGGATGACTTTGCGCACTATTTAGGCTTTTTTAGCTTATTTTTACAGGTAAAAAAGT	60	TTTTTGTATCATCAAATCCAACTTGAGGGTAAAAACACGATTGATATTCGCATTATGCAA
171902228	18.98	12	9	20	394	414	1.03336e+06	1.03346e+06	TTGCATTATGCAA	TCGCAAAACGCAA	74	TTTGCAAAATGCAAAAAAGGATGACTTTGCGCACTATTTAGGCTTATTTAGCTTATTTTTACGGGTAAAAAAGT	74	AGTATCTTCTACCATTAATAAATATTTTTTTTGTATCATCAAATCCAACTTGAGGGTAAAAATGCGGTTGATAT
126032364	20.98	12	11	20	405	425	23251.5	23337.5	TTGCAATTTGCAT	TTGCATTTTGATA	63	ATTTGCGCGTGAATAAATCCAGCTTATATGAGATCTTGTGCCCAAAAATAAGTCTTTGCATTT	63	TGGTTTACATTTTTGAGATGATTAACTCTACTATCAATTATCAATCTTGGTTGCATTGTGCAA
37509038	17.98	9	11	20	407	427	77785.5	77701.5	TAACTCTTTGCAA	TTGCATAATGCAA	61	AAATTATTTTAGCAACAGTTAATATATGGGATATTCAGCCCAAAAATAGCCCTTTTAAAGT	61	TTATCCTTTATATTCATCGTATAAAATTTAAGCGCAACTGTATTCACAATGGCTATTTGCA
37509038	20.99	11	11	21	371	392	627074	626955	TTGCATAATGCAA	TCGCAATTTGCAT	96	TATTTTAACTCAGTTTATCGTCGAATATGAACCTTGTTTATCTGCATTTTGGTTAAAAATGTAGCAAATAATAAGATTGGTGTACGTTTTTAAAGT	96	ACACTGAAAGAAGTCATTCAAGAAATTTACCCCGGGATAGAGCAGTTGTACGTCATCCAATATCAACGGGTATAGTCTGTTGAATTGAACGAATGA
37509038	20.98	10	13	20	395	415	1.37355e+06	1.37345e+06	TTATAAATTGCAA	TTGCAATTTGCAA	73	TCACCTCAGAAAACTAAGCAACCAATATCACAGAAACCATGGTAAAAACGCGGAATTTGGCGCTAAAAAAAGT	73	ACACCTCACCCAATTTATAAATAGATTTATTATTAGCTTTAGTTATTACACCACCCTATCAATAGCGTTTTAA
37509034	15.97	9	10	19	416	435	1.21157e+06	1211649	TCGCATTGCGCGA	TTGCAAATAACAA	53	TGGCAAATATTCACTTTTAACGGTAAATAATCATCACTTAGCGGCGTTAAAAC	53	GTCGTTATTTGTTGCATAATCTAGCCAATTATCATTTGTGTTTTGGATAATAA
47118311	20.99	10	12	21	383	404	782734	782627	TTGCGAATTGCTA	TTGCAAATTGCAA	84	TGAAAACTGTGAGCAAACAGTCGCTATTGATGAAGTTTTAATGAAATTGATTAAATATCAGCCTGTTTCTATGCGCTTTAAAGT	84	GTGTCTCTTGTGGTTTTGAATATGTTTTACTTCCCTTACGGAAAATTGTGGTAAGTCTAATAAGTTCCTACAGCGCGAATCTGT
47118311	18.98	10	11	20	405	425	1.72815e+06	1.72823e+06	TTGCAGAATGCAA	TTGTTTTTTGCAA	63	AAATTTATATAGGCAATATCAGTTTATATGAGATCTTGTGCCCAAAAATAAAGCTTTGAAAAT	63	TTATTTTCATTTACATTTTGACTAACTCAATTGTTAATAAATTACCTAAATTGCATTTTGAAA
223587976	16.99	9	9	23	395	418	1.01514e+06	1015232	TTGCATTTCTTAT	TTCCGCTTTGCAT	70	TATGCAAATTAACCACACTATTTATACTGTGTTCGTTTGCTTGCTTCAAACAATCAATGTGTTATCTATT	70	CTTCTACCATTAACAAATACTTCGATTTGTTATCTAACGTTTTTGATTGCATATCCTAGCCATTTATAAT
